# Supplementary material for: {N,N-Dimethyl-N′-[phen­yl(2-pyrid­yl)methyl­ene]ethane-1,2-diamine-κ3 N,N′,N′′}dithio­cyanato-κN,κS-copper(II)
Source: Acta Crystallogr Sect E Struct Rep Online. 2009 Nov 21;65(Pt 12):m1610. doi: 10.1107/S1600536809048594 (PMC2972011; doi:10.1107/S1600536809048594)
Supplement: Supplementary file 1 [file e-65-m1610-sup1.cif]

##############################################################################
###                                                                        ###
###        Electronic paper (Acta Crystallographica Section E)             ###
###                                                                        ###
##############################################################################
#                                                                            #
# This CIF contains the data in a paper accepted for publication in Acta     #
# Crystallographica Section E. It conforms to the requirements of Notes      #
# for Authors for Section E, and has been peer reviewed under the auspices   #
# of the IUCr Commission on Journals.                                        #
#                                                                            #
# Full details of the Crystallographic Information File format               #
# are given in the paper "The Crystallographic Information File (CIF):       #
# a New Standard Archive File for Crystallography" by S. R. Hall, F. H.      #
# Allen and I. D. Brown [Acta Cryst. (1991), A47, 655-685].                  #
#                                                                            #
# The current version of the core CIF dictionary is obtainable from          #
# ftp://ftp.iucr.org/pub/cif_core.dic. The current version number is 2.4.    #
#                                                                            #
# Software is freely available for graphical display of the structure(s) in  #
# this CIF.  For information consult the CIF home page http://www.iucr.org/  #
# cif/home.html                                                              #
#                                                                            #
# This file may be used for bona fide research purposes within the           #
# scientific community so long as proper attribution is given to the journal # 
# article from which it was obtained.                                        #
#                                                                            #
##############################################################################
                                             
data_I
_audit_creation_method     SHELXL-97
_chemical_name_systematic
;
{<i>N</i>,<i>N</i>-Dimethyl-<i>N</i>'-[phenyl(2-pyridyl)methylene]ethane-
1,2-diamine-\k^3^<i>N</i>,<i>N</i>',<i>N</i>''}dithiocyanato-
\k<i>N</i>,\k<i>S</i>-copper(II)
;
_chemical_name_common     ?
_chemical_formula_moiety     ?
_chemical_formula_sum     'C18 H19 Cu N5 S2'
_chemical_formula_iupac     '[Cu (N C S)2 (C16 H19 N3)]'
_chemical_formula_weight     433.04
_chemical_melting_point     ?
_symmetry_cell_setting     Orthorhombic
_symmetry_space_group_name_H-M     'P 21 21 21'
loop_
    _symmetry_equiv_pos_as_xyz
    'x, y, z'
    '-x+1/2, -y, z+1/2'
    '-x, y+1/2, -z+1/2'
    'x+1/2, -y+1/2, -z'
_cell_length_a     7.6524(13)
_cell_length_b     9.2048(15)
_cell_length_c     27.931(5)
_cell_angle_alpha     90.00
_cell_angle_beta     90.00
_cell_angle_gamma     90.00
_cell_volume     1967.4(6)
_cell_formula_units_Z     4
_cell_measurement_reflns_used     3480
_cell_measurement_theta_min     2.65
_cell_measurement_theta_max     25.63
_cell_measurement_temperature     294(2)
_exptl_crystal_description     block
_exptl_crystal_colour     blue
_exptl_crystal_size_max     0.30
_exptl_crystal_size_mid     0.24
_exptl_crystal_size_min     0.20
_exptl_crystal_density_diffrn     1.462
_exptl_crystal_density_meas     ?
_exptl_crystal_density_method     'not measured'
_exptl_crystal_F_000     892
_exptl_absorpt_coefficient_mu     1.334
_exptl_absorpt_correction_type     multi-scan
_exptl_absorpt_process_details     '(SADABS; Sheldrick, 1996)'
_exptl_absorpt_correction_T_min     0.748342
_exptl_absorpt_correction_T_max     1.000000
_exptl_special_details
;
;
_diffrn_ambient_temperature     294(2)
_diffrn_radiation_type     MoK\a
_diffrn_radiation_wavelength     0.71073
_diffrn_radiation_source     'fine-focus sealed tube'
_diffrn_radiation_monochromator     graphite
_diffrn_measurement_device_type     'Bruker APEXII CCD area-detector'
_diffrn_measurement_method     'phi and omega scans'
_diffrn_detector_area_resol_mean     ?
_diffrn_reflns_number     11093
_diffrn_reflns_av_R_equivalents     0.0341
_diffrn_reflns_av_sigmaI/netI     0.0444
_diffrn_reflns_theta_min     2.33
_diffrn_reflns_theta_max     26.39
_diffrn_reflns_theta_full     26.39
_diffrn_measured_fraction_theta_max     0.997
_diffrn_measured_fraction_theta_full     0.997
_diffrn_reflns_limit_h_min     -9
_diffrn_reflns_limit_h_max     9
_diffrn_reflns_limit_k_min     -11
_diffrn_reflns_limit_k_max     9
_diffrn_reflns_limit_l_min     -34
_diffrn_reflns_limit_l_max     31
_diffrn_standards_number     .
_diffrn_standards_interval_count     .
_diffrn_standards_interval_time     .
_diffrn_standards_decay_%     .
_refine_special_details
;
Refinement of <i>F</i>^2^ against ALL reflections. The weighted <i>R</i>-factor
<i>wR</i> and goodness of fit <i>S</i> are based on <i>F</i>^2^, conventional
<i>R</i>-factors <i>R</i> are based on <i>F</i>, with <i>F</i> set to zero for
negative <i>F</i>^2^. The threshold expression of <i>F</i>^2^ >
\s(<i>F</i>^2^) is used only for calculating <i>R</i>-factors(gt) <i>etc</i>.
and is not relevant to the choice of reflections for refinement.
<i>R</i>-factors based on <i>F</i>^2^ are statistically about twice as large
as those based on <i>F</i>, and <i>R</i>- factors based on ALL data will be
even larger.
;
_reflns_number_total     3978
_reflns_number_gt     3035
_reflns_threshold_expression     I>2\s(I)
_refine_ls_structure_factor_coef     Fsqd
_refine_ls_matrix_type     full
_refine_ls_R_factor_all     0.0735
_refine_ls_R_factor_gt     0.0496
_refine_ls_wR_factor_gt     0.1185
_refine_ls_wR_factor_ref     0.1300
_refine_ls_goodness_of_fit_ref     1.066
_refine_ls_restrained_S_all     1.078
_refine_ls_number_reflns     3978
_refine_ls_number_parameters     238
_refine_ls_number_restraints     6
_refine_ls_hydrogen_treatment     constr
_refine_ls_weighting_scheme     calc
_refine_ls_weighting_details
         'calc w=1/[\s^2^(Fo^2^)+(0.0567P)^2^+2.0946P] where P=(Fo^2^+2Fc^2^)/3'
_atom_sites_solution_hydrogens     geom
_atom_sites_solution_primary     direct
_atom_sites_solution_secondary     difmap
_refine_ls_shift/su_max     0.001
_refine_ls_shift/su_mean     0.000
_refine_diff_density_max     0.804
_refine_diff_density_min     -0.506
_refine_ls_extinction_method     none
_refine_ls_extinction_coef     ?
loop_
    _atom_type_symbol
    _atom_type_description
    _atom_type_scat_dispersion_real
    _atom_type_scat_dispersion_imag
    _atom_type_scat_source
    'C' 'C' 0.0033 0.0016
                         'International Tables Vol C Tables 4.2.6.8 and 6.1.1.4'
    'H' 'H' 0.0000 0.0000
                         'International Tables Vol C Tables 4.2.6.8 and 6.1.1.4'
    'N' 'N' 0.0061 0.0033
                         'International Tables Vol C Tables 4.2.6.8 and 6.1.1.4'
    'S' 'S' 0.1246 0.1234
                         'International Tables Vol C Tables 4.2.6.8 and 6.1.1.4'
    'Cu' 'Cu' 0.3201 1.2651
                         'International Tables Vol C Tables 4.2.6.8 and 6.1.1.4'
_computing_data_collection     'SMART (Bruker, 1998)'
_computing_cell_refinement     'SAINT (Bruker, 1998)'
_computing_data_reduction     'SAINT (Bruker, 1998)'
_computing_structure_solution     'SHELXS97 (Sheldrick, 2008)'
_computing_structure_refinement     'SHELXL97 (Sheldrick, 2008)'
_computing_molecular_graphics     'SHELXTL (Sheldrick, 2008)'
_computing_publication_material     'SHELXTL (Sheldrick, 2008)'
loop_
    _atom_site_type_symbol
    _atom_site_label
    _atom_site_fract_x
    _atom_site_fract_y
    _atom_site_fract_z
    _atom_site_U_iso_or_equiv
    _atom_site_adp_type
    _atom_site_calc_flag
    _atom_site_refinement_flags
    _atom_site_occupancy
    _atom_site_disorder_assembly
    _atom_site_disorder_group
    Cu Cu1 0.26036(8) 0.95205(6) 0.07382(2) 0.04339(19) Uani d . 1 . .
    S S1 -0.0307(2) 0.9109(2) -0.07293(6) 0.0670(5) Uani d . 1 . .
    S S2 0.0488(3) 1.1662(2) 0.10308(7) 0.0735(5) Uani d . 1 . .
    N N1 0.1524(7) 0.9185(6) 0.01206(16) 0.0609(14) Uani d . 1 . .
    N N2 -0.0282(8) 1.0836(9) 0.1945(2) 0.098(2) Uani d U 1 . .
    N N3 0.1284(5) 0.7992(5) 0.11202(15) 0.0415(10) Uani d . 1 . .
    N N4 0.4058(5) 0.9435(5) 0.13148(14) 0.0391(9) Uani d . 1 . .
    N N5 0.4643(6) 1.0786(5) 0.04853(14) 0.0429(10) Uani d . 1 . .
    C C1 0.0763(7) 0.9159(6) -0.02339(18) 0.0422(12) Uani d . 1 . .
    C C2 0.0070(9) 1.1144(8) 0.1584(3) 0.071(2) Uani d . 1 . .
    C C3 -0.0085(7) 0.7208(7) 0.0973(2) 0.0509(14) Uani d . 1 . .
    H H3 -0.0606 0.7416 0.0680 0.061 Uiso calc R 1 . .
    C C4 -0.0730(9) 0.6097(9) 0.1250(3) 0.078(2) Uani d . 1 . .
    H H4 -0.1645 0.5527 0.1137 0.093 Uiso calc R 1 . .
    C C5 -0.0016(9) 0.5823(8) 0.1698(3) 0.077(2) Uani d . 1 . .
    H H5 -0.0454 0.5080 0.1889 0.092 Uiso calc R 1 . .
    C C6 0.1341(8) 0.6666(7) 0.1854(2) 0.0561(16) Uani d . 1 . .
    H H6 0.1821 0.6520 0.2156 0.067 Uiso calc R 1 . .
    C C7 0.1993(6) 0.7740(6) 0.15551(17) 0.0388(12) Uani d . 1 . .
    C C8 0.3525(7) 0.8643(6) 0.16633(16) 0.0376(11) Uani d . 1 . .
    C C9 0.4422(7) 0.8568(6) 0.21348(18) 0.0414(12) Uani d . 1 . .
    C C10 0.6136(9) 0.8125(9) 0.2169(3) 0.075(2) Uani d . 1 . .
    H H10 0.6737 0.7854 0.1894 0.090 Uiso calc R 1 . .
    C C11 0.6961(10) 0.8079(9) 0.2600(3) 0.083(2) Uani d . 1 . .
    H H11 0.8103 0.7739 0.2618 0.100 Uiso calc R 1 . .
    C C12 0.6143(10) 0.8520(9) 0.2999(2) 0.072(2) Uani d . 1 . .
    H H12 0.6727 0.8523 0.3291 0.086 Uiso calc R 1 . .
    C C13 0.4464(12) 0.8959(10) 0.2973(2) 0.094(3) Uani d . 1 . .
    H H13 0.3889 0.9248 0.3250 0.113 Uiso calc R 1 . .
    C C14 0.3591(10) 0.8986(9) 0.2545(2) 0.076(2) Uani d . 1 . .
    H H14 0.2433 0.9289 0.2534 0.091 Uiso calc R 1 . .
    C C15 0.5594(7) 1.0370(7) 0.13190(19) 0.0511(14) Uani d . 1 . .
    H H15A 0.6642 0.9799 0.1265 0.061 Uiso calc R 1 . .
    H H15B 0.5699 1.0855 0.1626 0.061 Uiso calc R 1 . .
    C C16 0.5371(8) 1.1467(6) 0.0926(2) 0.0508(14) Uani d . 1 . .
    H H16A 0.4591 1.2232 0.1034 0.061 Uiso calc R 1 . .
    H H16B 0.6493 1.1904 0.0853 0.061 Uiso calc R 1 . .
    C C17 0.4088(9) 1.1937(7) 0.0152(2) 0.0620(17) Uani d . 1 . .
    H H17A 0.5065 1.2552 0.0080 0.093 Uiso calc R 1 . .
    H H17B 0.3179 1.2505 0.0298 0.093 Uiso calc R 1 . .
    H H17C 0.3656 1.1505 -0.0137 0.093 Uiso calc R 1 . .
    C C18 0.5928(9) 0.9836(8) 0.0258(2) 0.0673(18) Uani d . 1 . .
    H H18A 0.5454 0.9456 -0.0034 0.101 Uiso calc R 1 . .
    H H18B 0.6207 0.9049 0.0470 0.101 Uiso calc R 1 . .
    H H18C 0.6969 1.0380 0.0189 0.101 Uiso calc R 1 . .
loop_
    _atom_site_aniso_label
    _atom_site_aniso_U_11
    _atom_site_aniso_U_22
    _atom_site_aniso_U_33
    _atom_site_aniso_U_12
    _atom_site_aniso_U_13
    _atom_site_aniso_U_23
    Cu1 0.0457(3) 0.0544(3) 0.0300(3) -0.0063(4) -0.0057(3) 0.0011(3)
    S1 0.0712(10) 0.0874(12) 0.0424(8) -0.0034(9) -0.0207(8) -0.0084(9)
    S2 0.0689(11) 0.0779(12) 0.0737(12) 0.0142(10) -0.0035(9) 0.0054(10)
    N1 0.071(3) 0.078(4) 0.034(2) -0.011(3) -0.014(2) 0.000(3)
    N2 0.075(4) 0.151(6) 0.067(4) -0.047(4) 0.029(3) -0.049(4)
    N3 0.035(2) 0.050(3) 0.040(2) -0.003(2) 0.0030(19) -0.007(2)
    N4 0.038(2) 0.047(2) 0.032(2) -0.002(2) -0.0039(17) 0.000(2)
    N5 0.047(2) 0.047(3) 0.035(2) -0.005(2) 0.0029(19) 0.006(2)
    C1 0.046(3) 0.043(3) 0.038(3) -0.009(2) 0.000(2) -0.005(2)
    C2 0.054(4) 0.080(5) 0.079(5) -0.010(3) -0.009(4) -0.020(4)
    C3 0.041(3) 0.064(4) 0.048(3) -0.003(3) 0.004(3) -0.002(3)
    C4 0.050(4) 0.088(5) 0.095(6) -0.030(4) -0.005(4) 0.009(4)
    C5 0.054(4) 0.083(5) 0.094(5) -0.025(4) 0.011(4) 0.027(4)
    C6 0.048(3) 0.070(4) 0.050(3) 0.000(3) -0.001(3) 0.018(3)
    C7 0.032(3) 0.052(3) 0.032(3) 0.004(2) 0.006(2) -0.001(2)
    C8 0.041(3) 0.042(3) 0.030(2) 0.015(2) 0.002(2) -0.003(2)
    C9 0.048(3) 0.043(3) 0.033(3) 0.004(3) -0.004(2) 0.001(2)
    C10 0.058(4) 0.111(6) 0.056(4) 0.034(4) -0.006(3) 0.008(4)
    C11 0.064(5) 0.124(7) 0.061(4) 0.016(4) -0.023(3) 0.016(4)
    C12 0.081(5) 0.085(5) 0.050(4) -0.014(4) -0.026(4) 0.022(4)
    C13 0.107(7) 0.134(8) 0.041(4) 0.031(6) -0.009(4) -0.007(4)
    C14 0.069(4) 0.124(6) 0.035(3) 0.044(4) -0.006(3) -0.010(4)
    C15 0.045(3) 0.063(4) 0.045(3) -0.004(3) -0.011(2) 0.006(3)
    C16 0.059(3) 0.051(3) 0.043(3) -0.010(3) -0.009(3) 0.003(3)
    C17 0.071(4) 0.069(4) 0.046(3) -0.010(3) -0.002(3) 0.019(3)
    C18 0.068(4) 0.067(4) 0.067(4) 0.002(3) 0.019(3) 0.002(3)
_geom_special_details
;
All e.s.d.'s (except the e.s.d. in the dihedral angle between two l.s. planes)
are estimated using the full covariance matrix. The cell e.s.d.'s are taken
into account individually in the estimation of e.s.d.'s in distances, angles
and torsion angles; correlations between e.s.d.'s in cell parameters are only
used when they are defined by crystal symmetry. An approximate (isotropic)
treatment of cell e.s.d.'s is used for estimating e.s.d.'s involving l.s.
planes.
;
loop_
    _geom_bond_atom_site_label_1
    _geom_bond_atom_site_label_2
    _geom_bond_site_symmetry_2
    _geom_bond_distance
    _geom_bond_publ_flag
    Cu1 N1 . 1.937(4) ?
    Cu1 N4 . 1.959(4) ?
    Cu1 N3 . 2.034(4) ?
    Cu1 N5 . 2.071(4) ?
    Cu1 S2 . 2.679(2) ?
    S1 C1 . 1.609(5) ?
    S2 C2 . 1.648(9) ?
    N1 C1 . 1.149(7) ?
    N2 C2 . 1.082(9) ?
    N3 C3 . 1.337(7) ?
    N3 C7 . 1.351(6) ?
    N4 C8 . 1.283(6) ?
    N4 C15 . 1.457(7) ?
    N5 C18 . 1.461(7) ?
    N5 C17 . 1.472(7) ?
    N5 C16 . 1.490(7) ?
    C3 C4 . 1.373(9) ?
    C3 H3 . 0.9300 ?
    C4 C5 . 1.389(10) ?
    C4 H4 . 0.9300 ?
    C5 C6 . 1.368(9) ?
    C5 H5 . 0.9300 ?
    C6 C7 . 1.386(8) ?
    C6 H6 . 0.9300 ?
    C7 C8 . 1.468(7) ?
    C8 C9 . 1.487(7) ?
    C9 C14 . 1.365(8) ?
    C9 C10 . 1.376(8) ?
    C10 C11 . 1.361(9) ?
    C10 H10 . 0.9300 ?
    C11 C12 . 1.341(10) ?
    C11 H11 . 0.9300 ?
    C12 C13 . 1.349(11) ?
    C12 H12 . 0.9300 ?
    C13 C14 . 1.369(9) ?
    C13 H13 . 0.9300 ?
    C14 H14 . 0.9300 ?
    C15 C16 . 1.501(8) ?
    C15 H15A . 0.9700 ?
    C15 H15B . 0.9700 ?
    C16 H16A . 0.9700 ?
    C16 H16B . 0.9700 ?
    C17 H17A . 0.9600 ?
    C17 H17B . 0.9600 ?
    C17 H17C . 0.9600 ?
    C18 H18A . 0.9600 ?
    C18 H18B . 0.9600 ?
    C18 H18C . 0.9600 ?
loop_
    _geom_angle_atom_site_label_1
    _geom_angle_atom_site_label_2
    _geom_angle_atom_site_label_3
    _geom_angle_site_symmetry_1
    _geom_angle_site_symmetry_3
    _geom_angle
    _geom_angle_publ_flag
    N1 Cu1 N4 . . 165.4(2) ?
    N1 Cu1 N3 . . 98.3(2) ?
    N4 Cu1 N3 . . 79.81(18) ?
    N1 Cu1 N5 . . 96.2(2) ?
    N4 Cu1 N5 . . 82.82(17) ?
    N3 Cu1 N5 . . 160.36(17) ?
    N1 Cu1 S2 . . 97.53(18) ?
    N4 Cu1 S2 . . 97.02(13) ?
    N3 Cu1 S2 . . 92.79(13) ?
    N5 Cu1 S2 . . 98.38(13) ?
    C2 S2 Cu1 . . 101.0(3) ?
    C1 N1 Cu1 . . 170.7(5) ?
    C3 N3 C7 . . 119.9(5) ?
    C3 N3 Cu1 . . 127.0(4) ?
    C7 N3 Cu1 . . 113.0(3) ?
    C8 N4 C15 . . 125.9(4) ?
    C8 N4 Cu1 . . 117.8(3) ?
    C15 N4 Cu1 . . 116.2(3) ?
    C18 N5 C17 . . 110.5(5) ?
    C18 N5 C16 . . 111.0(5) ?
    C17 N5 C16 . . 109.1(4) ?
    C18 N5 Cu1 . . 108.6(4) ?
    C17 N5 Cu1 . . 113.7(4) ?
    C16 N5 Cu1 . . 103.7(3) ?
    N1 C1 S1 . . 179.5(6) ?
    N2 C2 S2 . . 176.5(8) ?
    N3 C3 C4 . . 120.7(6) ?
    N3 C3 H3 . . 119.6 ?
    C4 C3 H3 . . 119.6 ?
    C3 C4 C5 . . 120.0(6) ?
    C3 C4 H4 . . 120.0 ?
    C5 C4 H4 . . 120.0 ?
    C6 C5 C4 . . 118.9(6) ?
    C6 C5 H5 . . 120.6 ?
    C4 C5 H5 . . 120.6 ?
    C5 C6 C7 . . 119.1(6) ?
    C5 C6 H6 . . 120.5 ?
    C7 C6 H6 . . 120.5 ?
    N3 C7 C6 . . 121.3(5) ?
    N3 C7 C8 . . 114.1(4) ?
    C6 C7 C8 . . 124.5(5) ?
    N4 C8 C7 . . 114.8(4) ?
    N4 C8 C9 . . 123.5(5) ?
    C7 C8 C9 . . 121.7(4) ?
    C14 C9 C10 . . 118.0(6) ?
    C14 C9 C8 . . 121.0(5) ?
    C10 C9 C8 . . 121.0(5) ?
    C11 C10 C9 . . 120.8(7) ?
    C11 C10 H10 . . 119.6 ?
    C9 C10 H10 . . 119.6 ?
    C12 C11 C10 . . 120.7(7) ?
    C12 C11 H11 . . 119.7 ?
    C10 C11 H11 . . 119.7 ?
    C11 C12 C13 . . 119.3(6) ?
    C11 C12 H12 . . 120.4 ?
    C13 C12 H12 . . 120.4 ?
    C12 C13 C14 . . 121.2(7) ?
    C12 C13 H13 . . 119.4 ?
    C14 C13 H13 . . 119.4 ?
    C9 C14 C13 . . 120.0(7) ?
    C9 C14 H14 . . 120.0 ?
    C13 C14 H14 . . 120.0 ?
    N4 C15 C16 . . 107.4(4) ?
    N4 C15 H15A . . 110.2 ?
    C16 C15 H15A . . 110.2 ?
    N4 C15 H15B . . 110.2 ?
    C16 C15 H15B . . 110.2 ?
    H15A C15 H15B . . 108.5 ?
    N5 C16 C15 . . 111.3(5) ?
    N5 C16 H16A . . 109.4 ?
    C15 C16 H16A . . 109.4 ?
    N5 C16 H16B . . 109.4 ?
    C15 C16 H16B . . 109.4 ?
    H16A C16 H16B . . 108.0 ?
    N5 C17 H17A . . 109.5 ?
    N5 C17 H17B . . 109.5 ?
    H17A C17 H17B . . 109.5 ?
    N5 C17 H17C . . 109.5 ?
    H17A C17 H17C . . 109.5 ?
    H17B C17 H17C . . 109.5 ?
    N5 C18 H18A . . 109.5 ?
    N5 C18 H18B . . 109.5 ?
    H18A C18 H18B . . 109.5 ?
    N5 C18 H18C . . 109.5 ?
    H18A C18 H18C . . 109.5 ?
    H18B C18 H18C . . 109.5 ?
loop_
    _geom_torsion_atom_site_label_1
    _geom_torsion_atom_site_label_2
    _geom_torsion_atom_site_label_3
    _geom_torsion_atom_site_label_4
    _geom_torsion_site_symmetry_1
    _geom_torsion_site_symmetry_2
    _geom_torsion_site_symmetry_3
    _geom_torsion_site_symmetry_4
    _geom_torsion
    _geom_torsion_publ_flag
    N1 Cu1 S2 C2 . . . . 134.4(3) ?
    N4 Cu1 S2 C2 . . . . -44.5(3) ?
    N3 Cu1 S2 C2 . . . . 35.6(3) ?
    N5 Cu1 S2 C2 . . . . -128.2(3) ?
    N1 Cu1 N3 C3 . . . . -8.9(5) ?
    N4 Cu1 N3 C3 . . . . -174.2(5) ?
    N5 Cu1 N3 C3 . . . . -146.0(5) ?
    S2 Cu1 N3 C3 . . . . 89.2(4) ?
    N1 Cu1 N3 C7 . . . . 167.2(4) ?
    N4 Cu1 N3 C7 . . . . 1.9(3) ?
    N5 Cu1 N3 C7 . . . . 30.1(7) ?
    S2 Cu1 N3 C7 . . . . -94.7(3) ?
    N1 Cu1 N4 C8 . . . . -89.6(9) ?
    N3 Cu1 N4 C8 . . . . -5.7(4) ?
    N5 Cu1 N4 C8 . . . . -176.5(4) ?
    S2 Cu1 N4 C8 . . . . 85.9(4) ?
    N1 Cu1 N4 C15 . . . . 94.7(9) ?
    N3 Cu1 N4 C15 . . . . 178.6(4) ?
    N5 Cu1 N4 C15 . . . . 7.8(4) ?
    S2 Cu1 N4 C15 . . . . -89.8(4) ?
    N1 Cu1 N5 C18 . . . . -75.9(4) ?
    N4 Cu1 N5 C18 . . . . 89.4(4) ?
    N3 Cu1 N5 C18 . . . . 61.5(7) ?
    S2 Cu1 N5 C18 . . . . -174.5(4) ?
    N1 Cu1 N5 C17 . . . . 47.6(4) ?
    N4 Cu1 N5 C17 . . . . -147.1(4) ?
    N3 Cu1 N5 C17 . . . . -175.0(5) ?
    S2 Cu1 N5 C17 . . . . -51.0(4) ?
    N1 Cu1 N5 C16 . . . . 165.9(4) ?
    N4 Cu1 N5 C16 . . . . -28.7(3) ?
    N3 Cu1 N5 C16 . . . . -56.7(6) ?
    S2 Cu1 N5 C16 . . . . 67.3(3) ?
    C7 N3 C3 C4 . . . . -3.2(8) ?
    Cu1 N3 C3 C4 . . . . 172.7(5) ?
    N3 C3 C4 C5 . . . . 3.2(10) ?
    C3 C4 C5 C6 . . . . -0.7(11) ?
    C4 C5 C6 C7 . . . . -1.7(10) ?
    C3 N3 C7 C6 . . . . 0.7(8) ?
    Cu1 N3 C7 C6 . . . . -175.7(4) ?
    C3 N3 C7 C8 . . . . 177.9(4) ?
    Cu1 N3 C7 C8 . . . . 1.5(5) ?
    C5 C6 C7 N3 . . . . 1.7(9) ?
    C5 C6 C7 C8 . . . . -175.2(5) ?
    C15 N4 C8 C7 . . . . -176.7(5) ?
    Cu1 N4 C8 C7 . . . . 8.0(6) ?
    C15 N4 C8 C9 . . . . 0.2(8) ?
    Cu1 N4 C8 C9 . . . . -175.1(4) ?
    N3 C7 C8 N4 . . . . -6.1(6) ?
    C6 C7 C8 N4 . . . . 171.0(5) ?
    N3 C7 C8 C9 . . . . 176.9(4) ?
    C6 C7 C8 C9 . . . . -6.0(8) ?
    N4 C8 C9 C14 . . . . 118.4(7) ?
    C7 C8 C9 C14 . . . . -64.9(7) ?
    N4 C8 C9 C10 . . . . -59.2(8) ?
    C7 C8 C9 C10 . . . . 117.5(7) ?
    C14 C9 C10 C11 . . . . 1.3(11) ?
    C8 C9 C10 C11 . . . . 179.0(7) ?
    C9 C10 C11 C12 . . . . -2.7(13) ?
    C10 C11 C12 C13 . . . . 2.5(13) ?
    C11 C12 C13 C14 . . . . -1.1(14) ?
    C10 C9 C14 C13 . . . . 0.1(11) ?
    C8 C9 C14 C13 . . . . -177.6(7) ?
    C12 C13 C14 C9 . . . . -0.2(14) ?
    C8 N4 C15 C16 . . . . -159.8(5) ?
    Cu1 N4 C15 C16 . . . . 15.6(6) ?
    C18 N5 C16 C15 . . . . -70.3(6) ?
    C17 N5 C16 C15 . . . . 167.6(5) ?
    Cu1 N5 C16 C15 . . . . 46.1(5) ?
    N4 C15 C16 N5 . . . . -41.5(6) ?
data_global
_journal_date_recd_electronic     2009-09-04
_journal_date_accepted     2009-11-16
_journal_name_full     'Acta Crystallographica, Section E'
_journal_year     2009
_journal_volume     65
_journal_issue     12
_journal_page_first     m1610
_journal_page_last     m1610
_journal_paper_category     QM
_journal_coeditor_code     KJ2135
_publ_contact_author_name
;Liang Hong
;
_publ_contact_author_address
; College of Chemistry and Chemical
 Engineering
Guangxi Normal University
Guilin, Guangxi, 541004
People's Republic of China
;
_publ_contact_author_email     gxnuchem312@yahoo.com.cn
_publ_contact_author_fax     86-773-5845973
_publ_contact_author_phone     86-773-5845475
_publ_section_title
;\
{<i>N</i>,<i>N</i>-Dimethyl-<i>N</i>'-[phenyl(2-pyridyl)methylene]ethane-1,2-\
diamine-\k^3^<i>N</i>,<i>N</i>',<i>N</i>''}dithiocyanato-\k<i>N</i>,\
\k<i>S</i>-copper(II)
;
loop_
    _publ_author_name
    _publ_author_footnote
    _publ_author_address
    'Zhang, Xiu-Qing' .
;
College of Chemistry and Chemical Engineering
Guangxi Normal University
Guilin, Guangxi 541004
People's Republic of China
;
    'Li, Chun-Ying' .
;
College of Chemistry and Chemical Engineering
Guangxi Normal University
Guilin, Guangxi 541004
People's Republic of China
;
    'Bian, He-Dong' .
;
College of Chemistry and Chemical Engineering
Guangxi Normal University
Guilin, Guangxi 541004
People's Republic of China
;
    'Yu, Qing' .
;
College of Chemistry and Chemical Engineering
Guangxi Normal University
Guilin, Guangxi 541004
People's Republic of China
;
    'Liang, Hong' .
;
College of Chemistry and Chemical Engineering
Guangxi Normal University
Guilin, Guangxi 541004
People's Republic of China
;
