# Supplementary material for: {N,N-Dimethyl-N′-[phen­yl(2-pyrid­yl)methyl­ene]ethane-1,2-diamine-κ3 N,N′,N′′}dithio­cyanato-κN,κS-copper(II)
Source: Acta Crystallogr Sect E Struct Rep Online. 2009 Nov 21;65(Pt 12):m1610. doi: 10.1107/S1600536809048594 (PMC2972011; doi:10.1107/S1600536809048594)
Supplement: Supplementary file 2 [file e-65-m1610-Isup2.hkl]

# 
# h,k,l, Fc-squared, Fo-squared, sigma(Fo-squared) and status flag 
# 
data_I
_shelx_title ' 50727B in P2(1)2(1)2(1)' 
_shelx_refln_list_code          4 
_shelx_F_calc_maximum      160.27 
_exptl_crystal_F_000       892.00 
_reflns_d_resolution_high  0.7995 
 
loop_ 
 _symmetry_equiv_pos_as_xyz 
 'x, y, z' 
 '-x+1/2, -y, z+1/2' 
 '-x, y+1/2, -z+1/2' 
 'x+1/2, -y+1/2, -z' 
 
_cell_length_a     7.6524 
_cell_length_b     9.2048 
_cell_length_c    27.9312 
_cell_angle_alpha  90.000 
_cell_angle_beta   90.000 
_cell_angle_gamma  90.000 
 
_shelx_F_squared_multiplier     1.000 
 
loop_ 
 _refln_index_h 
 _refln_index_k 
 _refln_index_l 
 _refln_F_squared_calc 
 _refln_F_squared_meas 
 _refln_F_squared_sigma 
 _refln_observed_status 
   2   0   0    16517.41    17759.40    328.60 o 
   4   0   0     3778.05     3367.91     84.37 o 
   6   0   0      993.23     1012.92     48.30 o 
   8   0   0      225.92      164.43     31.44 o 
   1   1   0    19774.10    20123.06    259.54 o 
   2   1   0      591.35      805.87     12.39 o 
   3   1   0     2279.52     1954.99     25.06 o 
   4   1   0     2535.93     2341.04     30.60 o 
   5   1   0     1878.41     1766.00     34.71 o 
   6   1   0     1089.70     1046.91     35.74 o 
   7   1   0      734.77      659.39     29.85 o 
   8   1   0       84.69       86.66     21.41 o 
   9   1   0       74.90       70.71     24.53 o 
   0   2   0     6344.49     6868.23    119.40 o 
   1   2   0     8011.63     8516.07     73.64 o 
   2   2   0      622.46      636.35     14.26 o 
   3   2   0      372.72      546.41     16.52 o 
   4   2   0     3793.24     3917.52     46.10 o 
   5   2   0        3.59       -1.41      9.33 o 
   6   2   0     1179.66     1164.63     30.73 o 
   7   2   0       19.75       39.37     16.50 o 
   8   2   0      154.77      127.29     23.22 o 
   9   2   0       35.82       41.29     23.89 o 
   1   3   0     1186.62     1060.45     13.69 o 
   2   3   0     3486.01     3693.31     35.95 o 
   3   3   0     6329.28     5936.23     55.19 o 
   4   3   0        1.75        0.66      6.11 o 
   5   3   0       27.93       20.49      8.07 o 
   6   3   0      330.24      340.27     19.94 o 
   7   3   0      513.84      517.46     24.59 o 
   8   3   0       51.09       51.08     20.35 o 
   9   3   0       51.39        2.28     24.37 o 
   0   4   0     4090.79     4446.07     53.71 o 
   1   4   0     1383.08     1653.12     34.93 o 
   2   4   0     6101.66     6058.83     56.11 o 
   3   4   0      722.39      648.01     13.62 o 
   4   4   0       98.74       90.31      7.66 o 
   5   4   0       17.17       51.07      9.80 o 
   6   4   0      247.55      235.66     19.02 o 
   7   4   0       32.55       48.49     16.27 o 
   8   4   0       34.37       29.76     20.85 o 
   1   5   0      125.34      159.30      7.78 o 
   2   5   0        7.84        2.08      5.43 o 
   3   5   0       56.75       80.53      7.67 o 
   4   5   0      331.37      329.36     14.72 o 
   5   5   0      165.25      140.11     12.92 o 
   6   5   0       34.41       30.90     12.24 o 
   7   5   0        7.39       -8.32     20.20 o 
   8   5   0      183.70      224.27     23.72 o 
   0   6   0      637.14      572.62     15.95 o 
   1   6   0      127.92      184.64     13.09 o 
   2   6   0       33.86       64.76      7.58 o 
   3   6   0       11.84       71.44      9.75 o 
   4   6   0      572.28      585.37     18.25 o 
   5   6   0       83.97      118.27     18.11 o 
   6   6   0       11.34        1.26     13.32 o 
   7   6   0       49.83        7.94     29.97 o 
   8   6   0        3.65      -14.95     22.52 o 
   1   7   0      966.83      935.00     23.21 o 
   2   7   0        3.18       21.48     12.13 o 
   3   7   0       60.70       44.52     12.90 o 
   4   7   0        0.10      -16.40     16.45 o 
   5   7   0       26.36       41.36     38.50 o 
   6   7   0      143.82      100.74     25.01 o 
   7   7   0      111.95       79.15     39.54 o 
   0   8   0     1175.02     1281.69     54.89 o 
   1   8   0      457.94      482.15     31.33 o 
   2   8   0      145.51      146.16     24.18 o 
   3   8   0       63.05       67.08     14.88 o 
   4   8   0      124.48      140.84     21.60 o 
   5   8   0        1.36      -13.28     21.28 o 
   6   8   0      134.85      120.03     26.91 o 
   1   9   0      243.91      257.03     25.75 o 
   2   9   0      127.40      121.68     18.54 o 
   3   9   0      100.86       75.45     24.81 o 
   4   9   0       12.47      -21.68     21.68 o 
   5   9   0      248.07      300.12     33.26 o 
   0  10   0      220.60      326.88     43.34 o 
   1  10   0       20.06        7.74     22.17 o 
   2  10   0      167.81      140.67     28.37 o 
   3  10   0       14.35       46.73     31.61 o 
   4  10   0      114.47      142.01     29.20 o 
   1  11   0      134.97      162.68     56.61 o 
   2  11   0       10.88       -0.77     26.46 o 
   1   0   1     1706.28     1922.07     33.03 o 
   2   0   1      810.80      755.07     14.56 o 
   3   0   1     2056.98     2015.26     30.87 o 
   4   0   1       15.88       -1.29      5.21 o 
   5   0   1      310.18      379.78     20.43 o 
   6   0   1      368.19      305.48     22.20 o 
   7   0   1      152.34      106.79     18.47 o 
   8   0   1       41.10       40.59     18.42 o 
   9   0   1        1.37       37.62     20.81 o 
  -9   1   1       79.20       48.24     22.04 o 
  -8   1   1      145.15      133.63     23.39 o 
  -7   1   1      222.25      240.17     22.27 o 
  -6   1   1       33.97       72.44     15.78 o 
  -5   1   1       20.40       57.91      8.80 o 
  -4   1   1      233.56      202.20      9.79 o 
  -3   1   1      695.03      703.88     16.60 o 
  -2   1   1     2550.72     2486.15     41.39 o 
  -1   1   1     1356.28     1719.02     27.05 o 
   0   1   1     2837.92     3253.56     64.02 o 
   1   1   1     1363.96     1832.56     44.13 o 
   2   1   1     2550.51     2518.21     31.01 o 
   3   1   1      701.31      718.18     13.09 o 
   4   1   1      226.35      198.33      9.40 o 
   5   1   1       21.77       62.70     13.53 o 
   6   1   1       35.78       65.59     22.90 o 
   7   1   1      223.95      241.12     23.63 o 
   8   1   1      146.42      156.08     44.48 o 
   9   1   1       78.19       58.30     40.26 o 
  -9   2   1        6.41        4.22     23.11 o 
  -8   2   1       32.10        4.25     19.94 o 
  -7   2   1      595.70      652.11     30.11 o 
  -6   2   1      554.77      540.90     25.59 o 
  -5   2   1        7.43        6.31      7.47 o 
  -4   2   1     1392.51     1488.37     23.65 o 
  -3   2   1     2184.09     2053.45     27.12 o 
  -2   2   1    11456.49    12080.13    100.64 o 
  -1   2   1     6924.87     6941.12     67.58 o 
   0   2   1      147.75      101.02      7.40 o 
   1   2   1     6891.28     7038.29     59.51 o 
   2   2   1    11431.51    12069.44    113.65 o 
   3   2   1     2180.84     2102.39     27.29 o 
   4   2   1     1403.46     1479.47     23.50 o 
   5   2   1        7.51        3.16      7.67 o 
   6   2   1      553.81      519.74     21.69 o 
   7   2   1      595.66      696.95     31.63 o 
   8   2   1       31.22       12.91     18.74 o 
   9   2   1        5.81      -25.22     25.22 o 
  -9   3   1       43.34       20.41     25.58 o 
  -8   3   1       86.88       59.23     30.16 o 
  -7   3   1      132.28      145.81     21.75 o 
  -6   3   1      858.02      924.90     27.54 o 
  -5   3   1      567.42      515.62     17.24 o 
  -4   3   1      567.26      490.81     13.99 o 
  -3   3   1       51.67      143.74     17.41 o 
  -2   3   1     2183.74     2304.79     35.52 o 
  -1   3   1     4329.75     3940.17     36.51 o 
   0   3   1    11791.17    12537.00    144.70 o 
   1   3   1     4344.80     3949.65     37.05 o 
   2   3   1     2162.32     2229.78     24.57 o 
   3   3   1       50.40      158.00     10.85 o 
   4   3   1      573.95      468.31     13.60 o 
   5   3   1      564.26      497.78     15.73 o 
   6   3   1      856.23      902.91     27.66 o 
   7   3   1      134.45      126.80     17.95 o 
   8   3   1       84.87       48.48     21.27 o 
   9   3   1       42.86       62.49     24.97 o 
  -8   4   1       37.14       21.51     22.11 o 
  -7   4   1      480.88      467.45     25.02 o 
  -6   4   1      337.81      358.31     21.05 o 
  -5   4   1     1014.08      941.99     24.34 o 
  -4   4   1      116.22      106.77     13.33 o 
  -3   4   1     1129.40     1201.90     18.00 o 
  -2   4   1     1085.12     1066.51     15.87 o 
  -1   4   1     5624.91     5359.31     49.42 o 
   0   4   1        3.13        3.33      3.43 o 
   1   4   1     5649.01     5399.22     50.07 o 
   2   4   1     1075.77     1072.40     16.11 o 
   3   4   1     1150.80     1218.87     18.28 o 
   4   4   1      118.03      102.12      8.01 o 
   5   4   1     1016.00      938.93     21.74 o 
   6   4   1      337.00      367.44     21.94 o 
   7   4   1      479.29      435.29     25.62 o 
   8   4   1       36.82       38.97     22.82 o 
  -8   5   1       69.21       67.48     24.78 o 
  -7   5   1       94.28       62.63     17.88 o 
  -6   5   1      484.44      512.16     19.71 o 
  -5   5   1      470.47      450.68     17.42 o 
  -4   5   1     1631.09     1581.26     36.25 o 
  -3   5   1      300.97      288.31     10.54 o 
  -2   5   1     1369.26     1308.26     19.12 o 
  -1   5   1     1587.12     1600.99     20.64 o 
   0   5   1     9841.39    10005.70     79.57 o 
   1   5   1     1604.64     1584.34     21.05 o 
   2   5   1     1408.10     1364.00     19.74 o 
   3   5   1      295.40      284.61     10.53 o 
   4   5   1     1631.74     1559.29     27.54 o 
   5   5   1      471.52      425.40     16.89 o 
   6   5   1      483.71      475.30     22.67 o 
   7   5   1       93.90       81.79     18.18 o 
   8   5   1       69.61       66.54     20.20 o 
  -8   6   1       35.38       26.37     25.99 o 
  -7   6   1      122.91      115.39     20.98 o 
  -6   6   1      347.82      362.35     20.05 o 
  -5   6   1      432.79      465.46     18.73 o 
  -4   6   1      549.73      511.11     17.10 o 
  -3   6   1     1378.64     1257.29     21.20 o 
  -2   6   1      757.69      771.92     15.53 o 
  -1   6   1     1866.21     1869.19     24.34 o 
   0   6   1      704.91      626.17     12.05 o 
   1   6   1     1869.45     1861.41     22.08 o 
   2   6   1      752.08      792.77     16.16 o 
   3   6   1     1375.42     1212.18     25.18 o 
   4   6   1      560.83      563.72     18.27 o 
   5   6   1      426.19      436.93     18.22 o 
   6   6   1      344.57      385.89     24.48 o 
   7   6   1      123.25      125.31     20.07 o 
   8   6   1       36.72       35.92     22.51 o 
  -7   7   1       58.14       33.98     43.25 o 
  -6   7   1      119.80       82.63     24.34 o 
  -5   7   1      113.48       99.81     22.41 o 
  -4   7   1      197.80      247.12     23.71 o 
  -3   7   1      165.65      131.09     35.21 o 
  -2   7   1     1529.48     1630.42     45.90 o 
  -1   7   1      108.27      161.41     21.35 o 
   0   7   1       87.45       82.90     10.43 o 
   1   7   1      109.99      145.49     14.45 o 
   2   7   1     1523.29     1516.98     35.44 o 
   3   7   1      170.97      117.09     18.01 o 
   4   7   1      192.55      188.01     24.28 o 
   5   7   1      112.54      140.97     21.95 o 
   6   7   1      119.62       65.56     22.84 o 
   7   7   1       58.74      102.86     44.22 o 
  -6   8   1       53.19       63.42     26.34 o 
  -5   8   1      154.79      208.82     26.50 o 
  -4   8   1       89.50      102.74     36.33 o 
  -3   8   1      205.34      208.78     19.19 o 
  -2   8   1        2.67        5.94     13.10 o 
  -1   8   1      142.53      124.50     15.77 o 
   0   8   1       95.34      106.26     16.23 o 
   1   8   1      141.14      153.59     16.87 o 
   2   8   1        2.85       -2.86     13.76 o 
   3   8   1      204.19      236.64     33.04 o 
   4   8   1       90.62       66.80     20.87 o 
   5   8   1      154.80      201.36     27.81 o 
   6   8   1       52.47       36.26     25.67 o 
  -5   9   1       45.84       12.08     25.58 o 
  -4   9   1       21.19      -18.93     22.64 o 
  -3   9   1       35.38        2.94     16.02 o 
  -2   9   1      167.04      170.65     23.93 o 
  -1   9   1       44.38       58.71     19.89 o 
   0   9   1        0.35      -18.09     18.09 o 
   1   9   1       44.43       42.09     34.65 o 
   2   9   1      167.84      153.52     22.24 o 
   3   9   1       34.59       26.44     17.62 o 
   4   9   1       21.69       42.77     23.41 o 
   5   9   1       46.17       35.25     32.27 o 
  -4  10   1       36.59       -3.62     32.18 o 
  -3  10   1        5.00       30.10     21.68 o 
  -2  10   1       13.06      -12.44     20.51 o 
  -1  10   1       40.27       70.47     24.22 o 
   0  10   1       59.65       90.73     24.02 o 
   1  10   1       40.74       36.49     36.86 o 
   2  10   1       12.97      -11.45     20.26 o 
   3  10   1        5.20       64.54     34.87 o 
   4  10   1       36.42       21.37     57.62 o 
  -2  11   1       20.86       39.32     28.73 o 
  -1  11   1       41.07       40.64     25.63 o 
   0  11   1        1.21      -10.16     24.69 o 
   1  11   1       41.26       34.59     26.91 o 
   2  11   1       20.73       22.57     26.26 o 
   1   0   2    25685.92    25418.48    326.49 o 
   2   0   2       16.90       69.09     15.75 o 
   3   0   2     1072.25     1064.73     16.34 o 
   4   0   2     2636.97     2657.67     33.30 o 
   5   0   2     1607.28     1454.97     37.13 o 
   6   0   2      886.59      882.51     31.51 o 
   7   0   2      162.40      120.38     19.07 o 
   8   0   2       30.33       30.29     20.94 o 
   9   0   2      233.81      318.60     34.52 o 
  -9   1   2       48.24       31.34     23.26 o 
  -8   1   2      104.61      114.94     52.17 o 
  -7   1   2      307.40      356.13     25.72 o 
  -6   1   2     1289.38     1186.33     36.48 o 
  -5   1   2      459.10      422.46     15.31 o 
  -4   1   2     1482.83     1407.04     24.89 o 
  -3   1   2     3079.97     3123.39     35.88 o 
  -2   1   2     3038.64     3339.59     35.88 o 
  -1   1   2     5325.95     5354.29     72.48 o 
   0   1   2    22079.40    22138.33    353.58 o 
   1   1   2     5297.35     5343.77     60.16 o 
   2   1   2     3046.55     3426.80     42.67 o 
   3   1   2     3043.75     3063.71     35.40 o 
   4   1   2     1469.40     1412.88     18.31 o 
   5   1   2      457.79      400.66     16.77 o 
   6   1   2     1284.24     1201.37     31.61 o 
   7   1   2      310.17      367.24     51.44 o 
   8   1   2      104.37      162.69     35.99 o 
   9   1   2       46.52       54.45     24.63 o 
  -9   2   2      101.57      112.74     25.58 o 
  -8   2   2       34.94       41.92     20.05 o 
  -7   2   2      455.52      411.12     25.69 o 
  -6   2   2      353.42      409.54     23.84 o 
  -5   2   2     1027.05     1019.16     21.02 o 
  -4   2   2      304.99      232.38     10.42 o 
  -3   2   2     3749.35     3444.36     39.97 o 
  -2   2   2     4596.60     4839.29     44.17 o 
  -1   2   2    24858.66    27052.64    219.82 o 
   0   2   2     9428.56    10220.52     95.80 o 
   1   2   2    25102.61    27866.82    235.26 o 
   2   2   2     4614.12     4909.06     50.54 o 
   3   2   2     3760.60     3524.28     42.54 o 
   4   2   2      302.88      224.34     10.14 o 
   5   2   2     1026.79     1042.88     20.76 o 
   6   2   2      351.89      377.27     19.46 o 
   7   2   2      452.31      448.24     31.27 o 
   8   2   2       35.54       33.47     19.40 o 
   9   2   2      101.36      128.18     54.57 o 
  -9   3   2      119.84      116.11     26.09 o 
  -8   3   2      124.10      123.32     24.68 o 
  -7   3   2        1.09      -10.89     15.28 o 
  -6   3   2      492.48      476.30     21.60 o 
  -5   3   2      801.60      836.42     19.74 o 
  -4   3   2      355.56      414.50     18.00 o 
  -3   3   2     1972.20     1757.77     21.86 o 
  -2   3   2     4689.99     4738.98     44.62 o 
  -1   3   2     2087.10     2417.93     24.39 o 
   0   3   2       10.44       15.99      3.61 o 
   1   3   2     2125.71     2478.94     25.53 o 
   2   3   2     4744.16     4881.57     45.24 o 
   3   3   2     1969.61     1763.92     21.74 o 
   4   3   2      354.11      412.99     13.18 o 
   5   3   2      804.37      824.38     21.06 o 
   6   3   2      493.02      491.31     21.15 o 
   7   3   2        1.10        4.56     14.24 o 
   8   3   2      124.81      164.53     24.75 o 
   9   3   2      120.53      128.70     31.11 o 
  -8   4   2      354.92      367.78     31.97 o 
  -7   4   2      198.78      253.56     25.10 o 
  -6   4   2      126.21      162.56     16.69 o 
  -5   4   2       66.45       63.09     11.43 o 
  -4   4   2      745.77      606.26     21.44 o 
  -3   4   2     2528.29     2731.39     30.73 o 
  -2   4   2      160.61      181.31      7.38 o 
  -1   4   2      837.90      803.71     12.30 o 
   0   4   2     1493.23     1462.77     17.41 o 
   1   4   2      851.38      818.88     13.32 o 
   2   4   2      159.47      178.48      8.11 o 
   3   4   2     2513.56     2667.76     30.76 o 
   4   4   2      755.20      621.18     16.59 o 
   5   4   2       69.88       59.52     10.12 o 
   6   4   2      122.14      157.80     16.18 o 
   7   4   2      199.34      238.94     21.55 o 
   8   4   2      355.27      367.90     28.03 o 
  -8   5   2       21.22       24.91     23.01 o 
  -7   5   2       47.90       26.54     16.60 o 
  -6   5   2      166.72      147.25     16.09 o 
  -5   5   2       37.48       95.64     11.74 o 
  -4   5   2      116.10      100.08     11.26 o 
  -3   5   2      412.01      356.92     11.34 o 
  -2   5   2      206.01      185.22      8.49 o 
  -1   5   2      357.07      409.02     10.11 o 
   0   5   2     1862.45     1968.71     21.32 o 
   1   5   2      355.59      423.68      9.74 o 
   2   5   2      204.21      189.27     14.86 o 
   3   5   2      413.98      350.77     11.66 o 
   4   5   2      114.44       80.74     12.33 o 
   5   5   2       36.37       68.89     11.40 o 
   6   5   2      168.06      138.24     17.03 o 
   7   5   2       47.85       42.79     17.44 o 
   8   5   2       20.39       10.08     20.39 o 
  -7   6   2       17.74      -21.02     21.02 o 
  -6   6   2       66.34       78.17     14.59 o 
  -5   6   2       56.39       67.43     12.48 o 
  -4   6   2       24.01       13.99      8.77 o 
  -3   6   2      209.11      174.94     10.56 o 
  -2   6   2       15.42       28.25      8.36 o 
  -1   6   2      186.28      225.13     11.50 o 
   0   6   2      740.30      835.77     15.77 o 
   1   6   2      189.49      241.02     10.23 o 
   2   6   2       16.33       19.54      7.20 o 
   3   6   2      207.37      200.14     10.96 o 
   4   6   2       25.12       11.11     13.01 o 
   5   6   2       56.69       39.13     11.83 o 
   6   6   2       65.80       73.55     16.38 o 
   7   6   2       17.71       17.91     19.10 o 
   8   6   2       58.65       19.43     22.74 o 
  -7   7   2       88.95       44.88     38.66 o 
  -6   7   2      150.84       79.88     23.29 o 
  -5   7   2       69.43       46.60     20.38 o 
  -4   7   2       67.73       39.98     17.69 o 
  -3   7   2        9.04        6.53     12.00 o 
  -2   7   2     1147.88     1148.03     28.51 o 
  -1   7   2      380.96      368.07     14.52 o 
   0   7   2       28.92       38.40      9.28 o 
   1   7   2      380.94      374.54     17.23 o 
   2   7   2     1150.86     1135.46     24.49 o 
   3   7   2        7.98       -2.06     10.65 o 
   4   7   2       70.53       80.84     14.84 o 
   5   7   2       70.30       68.93     21.37 o 
   6   7   2      149.39      110.79     24.12 o 
   7   7   2       87.57       89.73     44.00 o 
  -6   8   2      141.73      132.44     29.53 o 
  -5   8   2      190.74      224.66     28.59 o 
  -4   8   2      149.71      180.13     25.64 o 
  -3   8   2       34.75       21.40     15.39 o 
  -2   8   2      477.16      433.16     20.81 o 
  -1   8   2      593.18      541.62     39.34 o 
   0   8   2      506.13      483.82     27.28 o 
   1   8   2      599.84      560.83     22.92 o 
   2   8   2      468.10      447.28     21.56 o 
   3   8   2       31.85       41.88     15.05 o 
   4   8   2      153.38      159.71     23.58 o 
   5   8   2      189.97      181.84     26.83 o 
   6   8   2      139.60      147.49     26.75 o 
  -5   9   2       37.86       42.46     26.58 o 
  -4   9   2      186.04      153.67     27.15 o 
  -3   9   2       49.34       23.94     15.58 o 
  -2   9   2        5.62      -10.03     17.07 o 
  -1   9   2      222.76      229.40     25.91 o 
   0   9   2      595.98      656.38     32.35 o 
   1   9   2      222.53      227.17     24.08 o 
   2   9   2        6.70        1.17     16.29 o 
   3   9   2       47.83       29.12     16.61 o 
   4   9   2      185.29      228.11     28.80 o 
   5   9   2       37.56       12.49     42.13 o 
  -4  10   2       75.86       40.97     36.26 o 
  -3  10   2       62.95       66.44     24.86 o 
  -2  10   2      101.62      129.07     26.18 o 
  -1  10   2      202.76      200.39     49.56 o 
   0  10   2        3.91       22.74     22.80 o 
   1  10   2      206.11      204.93     28.18 o 
   2  10   2      102.29      119.67     25.03 o 
   3  10   2       62.51      120.51     34.74 o 
   4  10   2       75.87       62.36     28.12 o 
  -2  11   2       44.72       45.18     26.90 o 
  -1  11   2       18.35      -27.36     43.92 o 
   0  11   2      195.12      234.05     40.83 o 
   1  11   2       19.41       31.69     39.39 o 
   2  11   2       44.34       58.37     26.09 o 
   2   0   3       38.80       61.72      4.44 o 
   3   0   3     1064.28     1267.70     18.55 o 
   4   0   3        9.74        1.62      6.35 o 
   5   0   3      654.35      756.57     30.56 o 
   6   0   3      251.87      264.84     21.16 o 
   7   0   3      159.23      214.08     22.33 o 
   8   0   3        3.96      -14.95     17.97 o 
   9   0   3       45.62       84.47     27.26 o 
  -9   1   3       30.58       48.57     23.66 o 
  -8   1   3      404.11      434.32     29.93 o 
  -7   1   3      185.27      199.02     42.01 o 
  -6   1   3       35.10       54.90     14.99 o 
  -5   1   3      264.29      230.65     13.29 o 
  -4   1   3     2903.85     2722.74     39.39 o 
  -3   1   3     2512.84     2415.73     33.84 o 
  -2   1   3     2621.89     2886.57     31.27 o 
  -1   1   3     2556.49     2462.79     29.47 o 
   0   1   3     1381.48     1277.16     41.67 o 
   1   1   3     2542.21     2439.96     30.83 o 
   2   1   3     2620.29     2868.11     31.79 o 
   3   1   3     2495.33     2395.80     29.12 o 
   4   1   3     2913.15     2687.07     29.32 o 
   5   1   3      271.00      267.37     20.40 o 
   6   1   3       36.77       64.45     12.63 o 
   7   1   3      184.34      203.61     22.39 o 
   8   1   3      402.32      436.23     29.98 o 
   9   1   3       31.06        5.03     22.45 o 
  -9   2   3       38.97       37.69     24.89 o 
  -8   2   3      311.33      316.97     29.09 o 
  -7   2   3      143.42      156.52     19.91 o 
  -6   2   3      393.09      361.71     23.18 o 
  -5   2   3      229.79      268.93     13.73 o 
  -4   2   3       12.30        9.82      5.81 o 
  -3   2   3     1184.34     1428.60     24.33 o 
  -2   2   3    24076.35    24705.45    201.48 o 
  -1   2   3    11604.12    11923.98     97.94 o 
   0   2   3    16421.08    16353.07    170.48 o 
   1   2   3    11573.18    11862.60     98.53 o 
   2   2   3    23981.99    25243.53    227.63 o 
   3   2   3     1192.69     1447.10     21.44 o 
   4   2   3       14.19        2.97      5.79 o 
   5   2   3      224.91      289.75     16.34 o 
   6   2   3      398.06      388.43     20.03 o 
   7   2   3      143.95      140.55     17.45 o 
   8   2   3      307.69      285.12     34.19 o 
   9   2   3       39.03       27.40     22.99 o 
  -9   3   3       70.50       83.07     27.83 o 
  -8   3   3       12.90       23.55     19.74 o 
  -7   3   3      202.17      205.20     22.69 o 
  -6   3   3      366.69      355.44     22.41 o 
  -5   3   3     1713.06     1691.57     28.84 o 
  -4   3   3      501.88      500.28     14.39 o 
  -3   3   3     2490.33     2434.19     31.43 o 
  -2   3   3     1158.75     1180.46     15.71 o 
  -1   3   3     2286.20     2083.50     31.41 o 
   0   3   3     6140.11     6507.01     90.84 o 
   1   3   3     2260.02     2044.26     22.63 o 
   2   3   3     1150.08     1159.65     17.40 o 
   3   3   3     2503.08     2428.57     27.21 o 
   4   3   3      507.91      493.58     14.17 o 
   5   3   3     1711.29     1679.15     28.34 o 
   6   3   3      364.53      364.32     36.28 o 
   7   3   3      197.92      204.19     20.48 o 
   8   3   3       13.11       10.18     17.41 o 
   9   3   3       70.23       93.10     25.13 o 
  -8   4   3       89.21       93.91     27.18 o 
  -7   4   3       64.68       78.35     44.05 o 
  -6   4   3      831.94      797.21     21.91 o 
  -5   4   3      170.50      134.94     11.84 o 
  -4   4   3     1628.59     1708.25     27.87 o 
  -3   4   3      811.14      784.18     14.41 o 
  -2   4   3     4073.50     4293.75     41.92 o 
  -1   4   3      495.50      531.28     10.76 o 
   0   4   3     6558.48     6539.16     57.97 o 
   1   4   3      494.71      516.77      9.31 o 
   2   4   3     4113.37     4344.79     43.15 o 
   3   4   3      807.55      775.34     14.56 o 
   4   4   3     1636.80     1762.07     28.57 o 
   5   4   3      171.86      141.91     11.89 o 
   6   4   3      832.72      753.87     26.39 o 
   7   4   3       63.96       56.05     16.42 o 
   8   4   3       89.92      154.80     27.97 o 
  -8   5   3       14.30      -10.62     35.55 o 
  -7   5   3      170.66      169.15     19.93 o 
  -6   5   3       35.44       18.56     12.25 o 
  -5   5   3     1612.43     1632.64     29.99 o 
  -4   5   3       44.33       27.73      7.90 o 
  -3   5   3     1105.67     1053.53     17.99 o 
  -2   5   3      177.65      177.09      8.32 o 
  -1   5   3     4684.25     4507.33     43.51 o 
   0   5   3      147.04      165.15      8.63 o 
   1   5   3     4714.53     4540.16     74.26 o 
   2   5   3      177.32      159.82      8.58 o 
   3   5   3     1126.69     1109.50     18.78 o 
   4   5   3       45.30       27.39      8.92 o 
   5   5   3     1603.36     1630.77     30.77 o 
   6   5   3       34.66       19.63     14.71 o 
   7   5   3      173.79      223.66     21.64 o 
   8   5   3       14.52       22.87     20.66 o 
  -7   6   3       51.30       22.34     37.18 o 
  -6   6   3      377.27      394.83     24.08 o 
  -5   6   3       50.17       24.89     14.05 o 
  -4   6   3      649.63      651.48     18.79 o 
  -3   6   3      243.31      249.61     13.19 o 
  -2   6   3     1308.32     1316.73     23.10 o 
  -1   6   3     1264.58     1172.66     22.03 o 
   0   6   3     3767.42     4168.20     63.41 o 
   1   6   3     1273.42     1221.42     19.20 o 
   2   6   3     1321.65     1317.36     21.48 o 
   3   6   3      240.05      270.48     12.13 o 
   4   6   3      642.61      623.62     19.16 o 
   5   6   3       50.76       39.05     11.99 o 
   6   6   3      374.04      397.44     20.61 o 
   7   6   3       51.94       43.90     18.80 o 
   8   6   3      104.76       87.75     23.69 o 
  -7   7   3      181.61      207.08     47.70 o 
  -6   7   3      112.86       92.75     24.54 o 
  -5   7   3      141.09      127.93     22.21 o 
  -4   7   3       93.37       91.72     20.64 o 
  -3   7   3      721.69      797.64     25.01 o 
  -2   7   3      102.31       97.80     13.62 o 
  -1   7   3     1189.46     1154.60     27.57 o 
   0   7   3        1.36        8.77     10.35 o 
   1   7   3     1193.39     1210.27     29.17 o 
   2   7   3      103.29      115.19     12.01 o 
   3   7   3      714.24      754.82     21.02 o 
   4   7   3       90.78       85.51     15.96 o 
   5   7   3      138.36      118.76     17.64 o 
   6   7   3      113.50       89.47     29.30 o 
   7   7   3      182.57      177.38     44.28 o 
  -6   8   3       45.48        2.18     25.40 o 
  -5   8   3       50.80       69.00     43.38 o 
  -4   8   3      232.13      290.40     27.36 o 
  -3   8   3       47.24       23.40     15.18 o 
  -2   8   3      271.71      301.88     19.40 o 
  -1   8   3       27.85       48.05     16.72 o 
   0   8   3      375.50      347.52     20.79 o 
   1   8   3       28.40       30.50     20.94 o 
   2   8   3      266.21      252.20     19.09 o 
   3   8   3       45.94       57.85     15.23 o 
   4   8   3      234.82      237.57     26.52 o 
   5   8   3       50.80       37.30     20.30 o 
   6   8   3       46.05       21.76     48.75 o 
  -5   9   3       52.51       65.43     26.97 o 
  -4   9   3       58.76       82.64     24.90 o 
  -3   9   3       57.37       27.81     19.62 o 
  -2   9   3       20.52       29.51     18.51 o 
  -1   9   3       46.21       43.26     18.43 o 
   0   9   3        0.72       10.92     35.24 o 
   1   9   3       47.36       55.54     18.26 o 
   2   9   3       21.02      -15.18     15.18 o 
   3   9   3       58.71       28.29     48.92 o 
   4   9   3       58.33       69.30     39.89 o 
   5   9   3       52.65       27.75     24.67 o 
  -4  10   3        8.70      -35.01     35.01 o 
  -3  10   3       56.80       95.82     25.22 o 
  -2  10   3        8.84      -21.40     21.40 o 
  -1  10   3       37.22       33.46     50.42 o 
   0  10   3       44.04       46.07     23.64 o 
   1  10   3       37.25       23.82     21.83 o 
   2  10   3        8.96       43.25     22.35 o 
   3  10   3       56.29        9.55     26.35 o 
   4  10   3        8.75      -10.75     25.75 o 
  -2  11   3        3.55       -8.60     29.76 o 
  -1  11   3        5.75       -5.14     24.12 o 
   0  11   3        0.06       14.45     41.10 o 
   1  11   3        5.56      -15.49     26.11 o 
   2  11   3        3.62       21.07     27.89 o 
   1   0   4     6014.92     6135.46     83.78 o 
   2   0   4     2979.47     2906.99     31.91 o 
   3   0   4     1915.02     1658.98     22.57 o 
   4   0   4     2451.43     2195.31     34.21 o 
   5   0   4     6867.87     6667.40     87.29 o 
   6   0   4       39.10       25.98     19.02 o 
   7   0   4      105.55      134.33     20.43 o 
   8   0   4       28.60       21.37     18.95 o 
   9   0   4      299.41      235.49     27.35 o 
  -9   1   4        3.29      -10.80     21.67 o 
  -8   1   4      273.17      342.86     43.78 o 
  -7   1   4      292.72      291.74     24.97 o 
  -6   1   4     1515.99     1488.76     41.77 o 
  -5   1   4      245.67      247.60     18.77 o 
  -4   1   4     2962.26     2669.67     39.57 o 
  -3   1   4      355.23      411.44     12.10 o 
  -2   1   4    13954.61    14727.00    136.51 o 
  -1   1   4     1056.73      999.47     14.63 o 
   0   1   4    11214.83    11004.67    102.13 o 
   1   1   4     1061.01      988.92     13.36 o 
   2   1   4    14079.77    14850.73    137.20 o 
   3   1   4      350.29      420.07     19.43 o 
   4   1   4     2905.56     2739.43     29.82 o 
   5   1   4      244.46      257.56     15.56 o 
   6   1   4     1531.48     1527.10     34.84 o 
   7   1   4      292.30      248.25     23.84 o 
   8   1   4      271.95      359.33     30.93 o 
   9   1   4        3.13      -12.95     21.59 o 
  -9   2   4      141.89      203.43     28.66 o 
  -8   2   4      151.16      146.75     23.87 o 
  -7   2   4       88.00       96.03     18.95 o 
  -6   2   4      385.76      371.00     24.29 o 
  -5   2   4     1714.99     1707.70     31.62 o 
  -4   2   4      214.92      225.06     11.53 o 
  -3   2   4     3913.54     3592.40     41.15 o 
  -2   2   4     1483.52     1610.67     33.20 o 
  -1   2   4     9320.74     9136.31     76.14 o 
   0   2   4        3.10        4.44      3.87 o 
   1   2   4     9384.62     9040.61     79.78 o 
   2   2   4     1504.09     1662.37     22.15 o 
   3   2   4     3888.36     3532.82     41.12 o 
   4   2   4      215.17      226.18     10.23 o 
   5   2   4     1708.29     1712.11     34.73 o 
   6   2   4      386.73      374.05     19.72 o 
   7   2   4       92.19      113.66     17.18 o 
   8   2   4      148.99      144.72     23.81 o 
   9   2   4      141.05      114.73     27.47 o 
  -9   3   4       60.32       70.47     26.69 o 
  -8   3   4      103.73       86.67     21.24 o 
  -7   3   4      153.16      131.55     23.52 o 
  -6   3   4      295.27      353.91     23.57 o 
  -5   3   4      106.73      129.83     11.41 o 
  -4   3   4     1636.05     1638.94     36.26 o 
  -3   3   4      520.67      453.26     15.46 o 
  -2   3   4     4993.81     4964.63     46.24 o 
  -1   3   4     1812.77     2011.54     20.95 o 
   0   3   4     1042.27     1198.18     20.18 o 
   1   3   4     1795.51     2065.18     30.73 o 
   2   3   4     5054.76     5001.74     47.04 o 
   3   3   4      528.94      470.57     16.71 o 
   4   3   4     1618.83     1584.76     26.04 o 
   5   3   4      106.31      160.78     18.50 o 
   6   3   4      299.74      358.05     22.51 o 
   7   3   4      155.46      237.21     29.97 o 
   8   3   4      103.67      109.66     20.77 o 
   9   3   4       59.30       23.66     25.69 o 
  -8   4   4      120.40      190.01     26.39 o 
  -7   4   4      252.43      244.83     29.96 o 
  -6   4   4       28.21       31.78     11.67 o 
  -5   4   4       10.06       34.48     13.54 o 
  -4   4   4      886.79      800.60     18.50 o 
  -3   4   4     1620.45     1618.62     21.90 o 
  -2   4   4      747.81      755.96     12.99 o 
  -1   4   4      773.93      726.58     10.99 o 
   0   4   4       32.80       28.85      7.84 o 
   1   4   4      779.79      759.25     13.33 o 
   2   4   4      751.72      763.53     13.96 o 
   3   4   4     1640.00     1660.64     22.45 o 
   4   4   4      880.50      813.67     19.27 o 
   5   4   4        9.87       28.91     11.38 o 
   6   4   4       29.67       54.56     14.77 o 
   7   4   4      251.58      186.59     19.33 o 
   8   4   4      119.69      107.61     21.57 o 
  -8   5   4       19.09        3.18     61.31 o 
  -7   5   4      100.48      133.91     24.97 o 
  -6   5   4       17.83       19.33     12.08 o 
  -5   5   4      170.36      170.91     18.23 o 
  -4   5   4       16.71        9.90      7.41 o 
  -3   5   4      179.12      216.31     10.46 o 
  -2   5   4      214.80      191.56     11.77 o 
  -1   5   4      847.89      857.03     20.32 o 
   0   5   4      924.28      823.95     21.55 o 
   1   5   4      850.44      913.64     21.72 o 
   2   5   4      214.77      204.47      9.66 o 
   3   5   4      175.92      211.24     10.54 o 
   4   5   4       15.86       26.00      9.38 o 
   5   5   4      168.88      169.01     13.28 o 
   6   5   4       17.53       14.87     14.20 o 
   7   5   4       99.79      104.59     21.83 o 
   8   5   4       19.25       36.24     21.13 o 
  -7   6   4       14.36      -29.90     29.90 o 
  -6   6   4       31.20       53.77     20.68 o 
  -5   6   4       63.70       65.71     19.33 o 
  -4   6   4      181.98      146.58     20.10 o 
  -3   6   4       41.83       33.48     11.13 o 
  -2   6   4      123.14      111.16     11.56 o 
  -1   6   4      409.46      405.12     13.78 o 
   0   6   4       47.06       24.45      7.15 o 
   1   6   4      410.55      415.55     14.10 o 
   2   6   4      122.82      142.15     10.24 o 
   3   6   4       43.28       34.51      7.93 o 
   4   6   4      181.77      152.68     23.78 o 
   5   6   4       64.09       43.05     11.92 o 
   6   6   4       30.91       52.53     16.30 o 
   7   6   4       13.96        1.28     18.04 o 
   8   6   4       37.02       30.47     28.16 o 
  -7   7   4       16.01       28.19     43.48 o 
  -6   7   4       36.94       51.84     22.77 o 
  -5   7   4        6.80      -10.04     19.23 o 
  -4   7   4       74.12       88.35     20.34 o 
  -3   7   4       97.79      153.55     15.41 o 
  -2   7   4      671.84      652.62     22.12 o 
  -1   7   4       32.53       42.84      9.82 o 
   0   7   4       32.29       26.82      8.99 o 
   1   7   4       32.65       44.27     10.04 o 
   2   7   4      666.16      618.82     16.87 o 
   3   7   4       97.52      142.51     11.72 o 
   4   7   4       76.36       84.93     12.99 o 
   5   7   4        6.66       19.01     12.87 o 
   6   7   4       35.78       71.65     15.91 o 
   7   7   4       15.97       50.12     35.45 o 
  -6   8   4       65.67       70.68     28.49 o 
  -5   8   4      154.91      132.79     26.64 o 
  -4   8   4       31.68       57.78     26.33 o 
  -3   8   4       80.99       49.99     15.99 o 
  -2   8   4        6.63       10.55     15.95 o 
  -1   8   4      662.76      664.49     26.59 o 
   0   8   4       54.15       74.37     14.67 o 
   1   8   4      666.95      665.38     23.71 o 
   2   8   4        6.18      -10.18     12.60 o 
   3   8   4       77.63       54.38     15.43 o 
   4   8   4       30.71       74.46     20.92 o 
   5   8   4      154.01      206.97     28.48 o 
   6   8   4       65.92       76.75     58.25 o 
  -5   9   4       13.52      -28.53     28.53 o 
  -4   9   4      233.52      274.81     30.59 o 
  -3   9   4       15.97       25.18     21.11 o 
  -2   9   4      123.22      129.53     21.56 o 
  -1   9   4       54.80       53.43     20.18 o 
   0   9   4      789.86      779.76     33.57 o 
   1   9   4       53.66       50.31     16.41 o 
   2   9   4      124.15      144.16     18.71 o 
   3   9   4       16.53       25.83     22.08 o 
   4   9   4      232.18      263.99     40.36 o 
   5   9   4       13.20       22.86     30.37 o 
  -4  10   4        3.16      -24.79     32.81 o 
  -3  10   4      245.99      245.39     40.93 o 
  -2  10   4        4.26       -3.85     43.08 o 
  -1  10   4      127.70      123.64     24.13 o 
   0  10   4       93.10       95.47     39.96 o 
   1  10   4      131.96      184.93     55.54 o 
   2  10   4        4.10      -18.35     18.35 o 
   3  10   4      245.73      253.51     30.02 o 
   4  10   4        3.30       20.72     27.06 o 
  -2  11   4       71.25      113.75     29.26 o 
  -1  11   4       26.17       31.36     34.74 o 
   0  11   4       32.75       39.73     40.30 o 
   1  11   4       26.13       42.77     24.26 o 
   2  11   4       72.33       89.01     28.72 o 
   1   0   5    22787.99    25983.79    334.28 o 
   2   0   5       40.21       22.50      4.32 o 
   3   0   5      436.96      552.54     12.22 o 
   4   0   5      759.77      712.71     15.64 o 
   5   0   5     1151.70     1230.58     22.86 o 
   6   0   5        1.61       -5.76     10.42 o 
   7   0   5      111.01      150.19     32.37 o 
   8   0   5      133.86      162.27     24.67 o 
   9   0   5       62.70       61.40     23.75 o 
  -9   1   5       46.65       61.18     32.53 o 
  -8   1   5      183.77      141.21     23.51 o 
  -7   1   5      136.93      195.77     21.53 o 
  -6   1   5      300.39      343.64     23.89 o 
  -5   1   5      456.17      493.39     17.08 o 
  -4   1   5      225.48      270.58     10.48 o 
  -3   1   5      787.64      809.54     17.08 o 
  -2   1   5      249.87      249.11     10.29 o 
  -1   1   5      738.94      862.43     13.78 o 
   0   1   5      292.27      441.80      8.75 o 
   1   1   5      741.27      856.12     20.19 o 
   2   1   5      247.09      249.27     11.83 o 
   3   1   5      785.02      810.11     19.03 o 
   4   1   5      220.94      264.82      9.17 o 
   5   1   5      460.17      489.02     18.93 o 
   6   1   5      303.58      342.73     20.10 o 
   7   1   5      135.24      178.19     18.85 o 
   8   1   5      180.75      176.89     26.03 o 
   9   1   5       47.55       45.11     24.83 o 
  -9   2   5       13.20        7.95     22.90 o 
  -8   2   5       83.20       89.54     21.12 o 
  -7   2   5      610.86      591.27     50.90 o 
  -6   2   5      182.76      212.94     19.87 o 
  -5   2   5      192.84      246.80     13.63 o 
  -4   2   5      594.28      623.81     17.54 o 
  -3   2   5     2161.46     2213.85     37.99 o 
  -2   2   5     5475.08     5452.58     63.47 o 
  -1   2   5      911.88      980.31     18.17 o 
   0   2   5     1822.33     1818.14     25.36 o 
   1   2   5      914.07     1007.57     27.09 o 
   2   2   5     5426.64     5407.58     49.33 o 
   3   2   5     2128.25     2208.15     40.10 o 
   4   2   5      605.68      631.95     20.59 o 
   5   2   5      199.90      266.04     15.33 o 
   6   2   5      181.17      211.45     17.98 o 
   7   2   5      603.90      594.16     30.06 o 
   8   2   5       83.80       86.08     20.96 o 
   9   2   5       13.39       -3.37     28.70 o 
  -9   3   5       39.05       23.38     25.25 o 
  -8   3   5       29.23       37.11     23.25 o 
  -7   3   5       32.94       42.79     16.44 o 
  -6   3   5      432.50      410.03     23.14 o 
  -5   3   5      482.53      538.17     18.86 o 
  -4   3   5     1777.13     1760.92     27.36 o 
  -3   3   5     2118.69     2027.70     27.77 o 
  -2   3   5      529.22      555.45     10.55 o 
  -1   3   5     7174.92     7052.33     60.55 o 
   0   3   5     2368.30     2320.51     50.00 o 
   1   3   5     7131.93     6911.28     62.42 o 
   2   3   5      526.82      558.72     11.07 o 
   3   3   5     2110.52     2005.82     24.21 o 
   4   3   5     1782.49     1692.79     27.36 o 
   5   3   5      491.64      510.03     16.68 o 
   6   3   5      431.84      371.42     19.56 o 
   7   3   5       32.03       -0.98     15.06 o 
   8   3   5       27.87       -3.23     21.80 o 
   9   3   5       39.88       67.72     27.42 o 
  -8   4   5      113.43      127.00     75.87 o 
  -7   4   5       59.43       63.37     42.37 o 
  -6   4   5      253.03      253.59     32.95 o 
  -5   4   5     1466.41     1432.81     27.35 o 
  -4   4   5      775.76      759.71     18.32 o 
  -3   4   5     2428.93     2477.53     29.09 o 
  -2   4   5     3648.57     3690.66     37.11 o 
  -1   4   5     2489.43     2422.12     30.95 o 
   0   4   5     1169.94     1199.44     18.18 o 
   1   4   5     2441.22     2345.26     27.46 o 
   2   4   5     3640.48     3718.82     38.72 o 
   3   4   5     2461.17     2459.02     29.52 o 
   4   4   5      787.10      794.09     18.90 o 
   5   4   5     1463.85     1458.71     33.46 o 
   6   4   5      246.80      262.43     40.14 o 
   7   4   5       59.73       69.77     17.58 o 
   8   4   5      114.59      187.04     25.13 o 
  -8   5   5       69.32       67.41     24.51 o 
  -7   5   5      239.74      242.50     25.29 o 
  -6   5   5       97.10       79.13     13.77 o 
  -5   5   5      507.85      447.63     17.35 o 
  -4   5   5     1459.71     1481.39     26.53 o 
  -3   5   5     2501.76     2498.19     30.41 o 
  -2   5   5       55.08       61.12      5.93 o 
  -1   5   5     1834.34     1652.88     19.79 o 
   0   5   5     6365.36     6411.21     66.90 o 
   1   5   5     1869.54     1745.51     20.39 o 
   2   5   5       53.18       50.04      7.07 o 
   3   5   5     2519.58     2562.14     31.66 o 
   4   5   5     1465.11     1494.95     27.56 o 
   5   5   5      490.04      427.27     17.67 o 
   6   5   5       97.46       76.77     15.87 o 
   7   5   5      242.72      264.02     46.04 o 
   8   5   5       69.10       64.34     20.49 o 
  -6   6   5      420.10      502.33     31.09 o 
  -5   6   5      437.85      414.75     43.80 o 
  -4   6   5      841.41      854.76     25.48 o 
  -3   6   5      203.19      242.75     16.93 o 
  -2   6   5     1862.17     1833.44     34.78 o 
  -1   6   5     2262.10     2199.76     32.00 o 
   0   6   5      656.43      672.23     19.60 o 
   1   6   5     2246.63     2211.81     32.62 o 
   2   6   5     1888.84     1795.08     36.99 o 
   3   6   5      214.18      226.32     12.11 o 
   4   6   5      824.63      897.44     22.70 o 
   5   6   5      430.67      386.55     19.07 o 
   6   6   5      427.54      478.59     25.59 o 
   7   6   5      131.37      152.61     26.18 o 
   8   6   5       46.55       81.30     25.67 o 
  -6   7   5       75.48       47.03     37.95 o 
  -5   7   5      116.25       82.40     31.24 o 
  -4   7   5      104.66      128.12     18.56 o 
  -3   7   5      774.00      787.03     25.18 o 
  -2   7   5     1379.15     1371.68     31.09 o 
  -1   7   5      336.27      321.46     16.30 o 
   0   7   5       14.98       17.51      9.13 o 
   1   7   5      343.52      338.61     14.21 o 
   2   7   5     1374.88     1357.88     24.06 o 
   3   7   5      771.52      766.99     18.84 o 
   4   7   5      101.97      108.58     15.76 o 
   5   7   5      117.97      119.96     15.54 o 
   6   7   5       75.32       77.14     20.15 o 
   7   7   5       68.26       46.18     21.37 o 
  -6   8   5       85.28       40.15     34.92 o 
  -5   8   5       61.89       51.18     23.82 o 
  -4   8   5      143.52      135.07     23.84 o 
  -3   8   5      150.47      168.05     19.48 o 
  -2   8   5       35.61       46.57     31.33 o 
  -1   8   5      162.55      192.04     16.69 o 
   0   8   5      691.00      787.83     25.74 o 
   1   8   5      161.69      140.75     15.93 o 
   2   8   5       36.63       31.72     13.68 o 
   3   8   5      150.64      172.79     17.90 o 
   4   8   5      143.12      181.80     35.51 o 
   5   8   5       61.34       26.55     21.52 o 
   6   8   5       84.88       26.71     24.74 o 
  -5   9   5       38.68       57.29     42.50 o 
  -4   9   5        2.11      -29.96     29.96 o 
  -3   9   5       49.63       41.16     21.61 o 
  -2   9   5      170.53      219.31     24.25 o 
  -1   9   5       47.21       48.30     18.24 o 
   0   9   5       25.79        6.21     16.36 o 
   1   9   5       45.93       28.64     15.31 o 
   2   9   5      172.40      198.33     23.61 o 
   3   9   5       50.52       40.81     20.36 o 
   4   9   5        2.22      -18.54     22.82 o 
   5   9   5       38.01       -4.84     25.40 o 
  -4  10   5       48.12       12.47     37.89 o 
  -3  10   5       10.68       45.62     23.18 o 
  -2  10   5       32.85       11.66     21.46 o 
  -1  10   5       53.28       48.12     21.01 o 
   0  10   5       16.58        7.71     21.06 o 
   1  10   5       53.88       45.78     21.98 o 
   2  10   5       33.04       17.97     19.51 o 
   3  10   5       10.32        6.92     23.94 o 
   4  10   5       48.19       53.33     27.69 o 
  -2  11   5       16.65       14.24     26.02 o 
  -1  11   5       18.38      -18.98     25.29 o 
   0  11   5       25.79       15.66     25.48 o 
   1  11   5       18.15       48.03     24.94 o 
   2  11   5       16.39       16.66     27.41 o 
   0   0   6     9484.48     8952.23    169.79 o 
   1   0   6      787.28      817.18     17.52 o 
   2   0   6     1945.48     2267.40     31.43 o 
   3   0   6     1497.91     1384.76     20.66 o 
   4   0   6     8587.74     8762.79     99.05 o 
   5   0   6      440.40      427.76     14.26 o 
   6   0   6      907.60      860.17     26.34 o 
   7   0   6        7.58       20.01     15.84 o 
   8   0   6      190.76      177.55     25.04 o 
   9   0   6       42.87       25.60     23.77 o 
  -9   1   6       91.76       90.51     25.73 o 
  -8   1   6       55.56       30.02     20.74 o 
  -7   1   6      726.68      749.17     33.22 o 
  -6   1   6      543.63      507.08     26.00 o 
  -5   1   6     1611.78     1463.04     37.79 o 
  -4   1   6     1165.03     1205.67     23.08 o 
  -3   1   6     4983.57     4873.11     51.84 o 
  -2   1   6     4930.13     4951.63     50.24 o 
  -1   1   6     5638.56     5549.65     62.55 o 
   0   1   6       78.01       66.64     10.91 o 
   1   1   6     5623.66     5514.60     54.33 o 
   2   1   6     4969.32     4900.82     51.02 o 
   3   1   6     4989.15     4811.69     51.85 o 
   4   1   6     1151.88     1175.60     19.93 o 
   5   1   6     1613.42     1475.99     31.42 o 
   6   1   6      551.77      488.78     21.22 o 
   7   1   6      726.52      716.39     26.43 o 
   8   1   6       54.44       49.14     34.41 o 
   9   1   6       91.00       96.92     53.58 o 
  -9   2   6       38.90       35.99     23.17 o 
  -8   2   6      225.72      263.65     37.59 o 
  -7   2   6      438.42      425.40     26.39 o 
  -6   2   6      746.32      782.00     38.02 o 
  -5   2   6      362.48      337.71     17.50 o 
  -4   2   6     2881.55     2675.25     40.59 o 
  -3   2   6     2247.16     2565.58     36.91 o 
  -2   2   6     8578.42     8801.29     97.91 o 
  -1   2   6     2579.54     2896.54     30.86 o 
   0   2   6      760.10      879.85     14.51 o 
   1   2   6     2550.01     2874.89     32.28 o 
   2   2   6     8598.00     8758.72     76.08 o 
   3   2   6     2265.38     2537.43     32.64 o 
   4   2   6     2845.78     2705.74     43.62 o 
   5   2   6      355.73      339.95     16.89 o 
   6   2   6      760.09      787.16     26.22 o 
   7   2   6      444.16      421.39     29.97 o 
   8   2   6      221.23      229.44     22.23 o 
   9   2   6       37.75       29.30     24.34 o 
  -9   3   6       25.75       27.93     26.47 o 
  -8   3   6       45.10       33.72     19.82 o 
  -7   3   6      317.35      320.65     52.58 o 
  -6   3   6      176.05      179.94     16.11 o 
  -5   3   6      397.64      391.49     16.84 o 
  -4   3   6      143.39      158.97     17.07 o 
  -3   3   6     2404.93     2268.83     30.36 o 
  -2   3   6      999.68     1014.63     19.47 o 
  -1   3   6     3383.42     3225.23     30.83 o 
   0   3   6     2905.89     2910.81     54.99 o 
   1   3   6     3389.10     3211.92     33.10 o 
   2   3   6     1006.24     1047.21     15.74 o 
   3   3   6     2422.80     2292.14     26.63 o 
   4   3   6      139.12      165.85     19.01 o 
   5   3   6      399.18      404.84     15.04 o 
   6   3   6      180.54      172.81     35.37 o 
   7   3   6      312.02      320.60     26.11 o 
   8   3   6       43.34       37.60     18.29 o 
   9   3   6       27.36       42.45     23.99 o 
  -8   4   6      161.95      120.10     23.98 o 
  -7   4   6        8.00       17.25     17.43 o 
  -6   4   6       71.24       67.76     13.93 o 
  -5   4   6       56.41       66.06     12.05 o 
  -4   4   6       64.47       41.29      8.75 o 
  -3   4   6     2644.23     2779.93     31.76 o 
  -2   4   6     1501.26     1559.66     19.86 o 
  -1   4   6     1540.95     1319.90     16.84 o 
   0   4   6      238.55      233.94     10.84 o 
   1   4   6     1530.77     1355.30     19.18 o 
   2   4   6     1523.86     1587.68     21.59 o 
   3   4   6     2646.25     2745.68     32.81 o 
   4   4   6       61.72       60.15      8.88 o 
   5   4   6       53.59       89.92     11.26 o 
   6   4   6       69.61       60.01     14.80 o 
   7   4   6        8.30       38.01     15.94 o 
   8   4   6      162.35      158.37     22.14 o 
  -8   5   6       53.30       75.41     39.47 o 
  -7   5   6       14.87       31.15     19.62 o 
  -6   5   6       34.23        6.53     13.73 o 
  -5   5   6      208.84      207.53     14.33 o 
  -4   5   6      556.53      525.65     16.70 o 
  -3   5   6      326.27      404.97     12.15 o 
  -2   5   6       34.05       39.92      5.67 o 
  -1   5   6      274.06      258.97     15.58 o 
   0   5   6       65.47       55.39     10.10 o 
   1   5   6      273.23      270.63     12.48 o 
   2   5   6       34.75       32.19      6.96 o 
   3   5   6      324.78      384.42     15.33 o 
   4   5   6      556.68      522.52     17.45 o 
   5   5   6      209.00      215.48     15.15 o 
   6   5   6       33.16       41.69     15.81 o 
   7   5   6       14.37       20.49     17.08 o 
   8   5   6       52.55       56.49     21.63 o 
  -6   6   6       12.28       -8.43     19.88 o 
  -5   6   6      214.62      249.53     25.62 o 
  -4   6   6      301.92      266.75     36.42 o 
  -3   6   6        7.83       11.66     11.35 o 
  -2   6   6      176.35      195.28     14.10 o 
  -1   6   6      382.14      427.08     25.27 o 
   0   6   6        1.91       -8.56      8.56 o 
   1   6   6      379.14      421.48     14.69 o 
   2   6   6      173.05      183.63     16.42 o 
   3   6   6        7.45       31.73      8.41 o 
   4   6   6      306.19      270.85     22.95 o 
   5   6   6      215.09      247.66     17.07 o 
   6   6   6       12.50       38.73     16.60 o 
   7   6   6       45.90       93.94     21.47 o 
  -6   7   6       27.94        1.09     23.28 o 
  -5   7   6       17.83        1.08     20.52 o 
  -4   7   6      160.58      191.41     18.01 o 
  -3   7   6      349.35      355.00     20.12 o 
  -2   7   6        9.79       12.71     12.14 o 
  -1   7   6      137.54      104.19     13.16 o 
   0   7   6       33.43       45.35     10.20 o 
   1   7   6      133.59      111.05     11.85 o 
   2   7   6        9.36       14.19      8.91 o 
   3   7   6      349.60      346.48     15.38 o 
   4   7   6      162.87      160.98     19.75 o 
   5   7   6       18.64       18.44     13.18 o 
   6   7   6       26.84       17.91     20.21 o 
   7   7   6       40.24       66.27     22.89 o 
  -6   8   6       43.37       59.53     28.33 o 
  -5   8   6       20.08       28.63     24.43 o 
  -4   8   6      129.92      159.03     26.62 o 
  -3   8   6      335.66      330.06     21.45 o 
  -2   8   6      290.99      346.72     26.87 o 
  -1   8   6       41.10       30.98     17.18 o 
   0   8   6      608.68      582.70     23.34 o 
   1   8   6       39.96       49.39     14.35 o 
   2   8   6      289.53      364.31     22.50 o 
   3   8   6      339.05      363.78     38.09 o 
   4   8   6      130.95      158.34     42.18 o 
   5   8   6       19.60       13.90     23.18 o 
   6   8   6       43.18        7.51     54.98 o 
  -5   9   6      129.95      144.19     30.09 o 
  -4   9   6       36.32       68.10     30.50 o 
  -3   9   6      131.90      130.23     24.60 o 
  -2   9   6      124.44      134.34     22.35 o 
  -1   9   6      391.40      463.83     33.40 o 
   0   9   6        1.28       -1.92     15.18 o 
   1   9   6      393.71      428.51     24.68 o 
   2   9   6      125.35      118.26     17.82 o 
   3   9   6      130.23      140.79     26.10 o 
   4   9   6       36.36       36.60     31.31 o 
   5   9   6      130.29      155.94     28.22 o 
  -4  10   6      140.71      141.69     39.69 o 
  -3  10   6       13.17        2.90     23.86 o 
  -2  10   6       84.85       33.33     33.25 o 
  -1  10   6       46.54      -14.75     20.74 o 
   0  10   6      158.91      162.72     25.70 o 
   1  10   6       46.81        2.70     20.57 o 
   2  10   6       86.02       99.57     21.33 o 
   3  10   6       13.73       -2.91     23.34 o 
   4  10   6      140.05      134.25     35.71 o 
  -2  11   6       14.34        8.61     26.39 o 
  -1  11   6       66.73      113.34     29.18 o 
   0  11   6       12.79      -21.59     25.65 o 
   1  11   6       68.82       66.20     26.82 o 
   2  11   6       14.77       23.10     28.02 o 
   1   0   7     2935.56     2746.20     43.42 o 
   2   0   7      788.87      759.54     15.40 o 
   3   0   7      167.43      107.89      8.33 o 
   4   0   7       35.94       29.51      8.41 o 
   5   0   7      571.75      528.73     21.19 o 
   6   0   7     1707.37     1601.58     35.87 o 
   7   0   7       68.47       43.03     16.96 o 
   8   0   7        1.21       -1.25     19.88 o 
   9   0   7       23.61      -23.44     23.44 o 
  -9   1   7       50.33       48.36     33.80 o 
  -8   1   7      143.69      118.60     31.09 o 
  -7   1   7      203.04      242.07     24.28 o 
  -6   1   7      419.29      409.79     24.20 o 
  -5   1   7      404.12      489.22     20.13 o 
  -4   1   7     1587.02     1621.11     37.06 o 
  -3   1   7     1630.76     1933.20     41.84 o 
  -2   1   7      670.68      684.37     12.92 o 
  -1   1   7     4175.29     4923.06     56.83 o 
   0   1   7      306.74      306.25      8.52 o 
   1   1   7     4173.46     4867.41     49.40 o 
   2   1   7      685.91      698.57     10.97 o 
   3   1   7     1637.15     1986.30     46.10 o 
   4   1   7     1573.10     1591.80     27.51 o 
   5   1   7      408.06      483.36     16.18 o 
   6   1   7      424.95      423.86     20.44 o 
   7   1   7      197.73      221.96     19.14 o 
   8   1   7      142.17      115.78     22.89 o 
   9   1   7       50.06       74.15     26.83 o 
  -9   2   7       12.76       -2.62     24.14 o 
  -8   2   7       60.86       46.61     22.36 o 
  -7   2   7      358.08      391.27     28.30 o 
  -6   2   7      192.35      195.80     20.12 o 
  -5   2   7      296.05      305.50     27.97 o 
  -4   2   7       84.64      127.49     10.50 o 
  -3   2   7     4888.51     4769.87     60.18 o 
  -2   2   7     1155.03     1042.66     18.61 o 
  -1   2   7     1569.26     1515.70     25.33 o 
   0   2   7       22.96       45.37      9.54 o 
   1   2   7     1523.29     1454.09     20.15 o 
   2   2   7     1159.11     1049.27     14.85 o 
   3   2   7     4903.13     4761.07     52.95 o 
   4   2   7       84.72      123.87     12.10 o 
   5   2   7      297.74      310.11     15.88 o 
   6   2   7      193.47      194.54     18.56 o 
   7   2   7      363.01      359.03     25.69 o 
   8   2   7       58.66       44.09     17.97 o 
   9   2   7       12.26       13.05     24.41 o 
  -9   3   7        8.66       -7.56     26.21 o 
  -8   3   7       69.48       54.85     21.88 o 
  -7   3   7       14.64       16.22     19.43 o 
  -6   3   7      196.42      268.02     27.41 o 
  -5   3   7      232.07      311.46     16.10 o 
  -4   3   7     4165.87     3937.02     66.04 o 
  -3   3   7      171.34      167.68     10.59 o 
  -2   3   7     6680.42     7017.69     69.34 o 
  -1   3   7      575.72      736.73     16.37 o 
   0   3   7     1448.68     1176.74     21.14 o 
   1   3   7      570.63      779.17     22.92 o 
   2   3   7     6606.79     6847.50     63.38 o 
   3   3   7      173.34      183.27      8.14 o 
   4   3   7     4190.43     4072.12     49.55 o 
   5   3   7      229.19      271.26     13.91 o 
   6   3   7      195.54      275.67     20.09 o 
   7   3   7       15.13        9.20     15.50 o 
   8   3   7       70.78       81.13     19.69 o 
   9   3   7        9.16        0.56     21.71 o 
  -8   4   7       12.23       29.59     34.14 o 
  -7   4   7      609.83      574.66     31.06 o 
  -6   4   7        7.64      -10.09     11.94 o 
  -5   4   7      237.18      245.14     16.26 o 
  -4   4   7      897.75      958.56     23.06 o 
  -3   4   7     6253.92     6118.66     85.50 o 
  -2   4   7     1233.15     1221.63     19.01 o 
  -1   4   7     1879.21     1590.54     37.20 o 
   0   4   7     1774.19     1662.86     23.74 o 
   1   4   7     1879.97     1598.38     21.82 o 
   2   4   7     1234.09     1189.37     18.62 o 
   3   4   7     6248.05     6031.27     59.02 o 
   4   4   7      896.73      945.37     21.59 o 
   5   4   7      243.43      232.28     14.34 o 
   6   4   7        7.47       15.09     13.26 o 
   7   4   7      602.01      614.38     27.22 o 
   8   4   7       12.56       -8.71     18.65 o 
  -7   5   7       18.89       -8.76     25.62 o 
  -6   5   7      469.04      463.08     21.41 o 
  -5   5   7      121.64      135.84     18.18 o 
  -4   5   7     1538.97     1543.56     36.40 o 
  -3   5   7      421.50      415.04     13.71 o 
  -2   5   7     2371.69     2536.70     32.75 o 
  -1   5   7      640.59      614.84     18.24 o 
   0   5   7     2297.31     2108.42     28.71 o 
   1   5   7      642.36      627.44     16.74 o 
   2   5   7     2390.02     2489.25     31.29 o 
   3   5   7      417.98      404.05     13.91 o 
   4   5   7     1547.52     1578.56     29.24 o 
   5   5   7      122.70      127.77     13.66 o 
   6   5   7      463.05      482.01     32.47 o 
   7   5   7       18.80      -13.94     16.63 o 
   8   5   7      100.82       69.75     22.05 o 
  -6   6   7      130.11      124.28     33.04 o 
  -5   6   7      340.47      407.46     28.31 o 
  -4   6   7       40.83        2.31     16.35 o 
  -3   6   7     1581.55     1534.78     35.30 o 
  -2   6   7      271.14      244.58     18.13 o 
  -1   6   7     1539.37     1403.68     24.52 o 
   0   6   7      285.33      306.72     15.77 o 
   1   6   7     1554.72     1464.64     26.11 o 
   2   6   7      269.57      256.44     12.12 o 
   3   6   7     1582.37     1538.32     26.64 o 
   4   6   7       40.18       51.51     11.48 o 
   5   6   7      341.25      378.13     26.48 o 
   6   6   7      129.98      118.58     32.39 o 
   7   6   7      149.27      232.46     24.59 o 
  -6   7   7      260.38      250.96     40.80 o 
  -5   7   7       18.86       50.51     46.18 o 
  -4   7   7      163.86      189.09     17.83 o 
  -3   7   7      359.27      419.16     20.93 o 
  -2   7   7     1132.98     1185.88     30.46 o 
  -1   7   7       34.94       20.84     20.09 o 
   0   7   7      864.24      881.55     27.71 o 
   1   7   7       35.54       35.28     10.34 o 
   2   7   7     1132.50     1202.43     22.90 o 
   3   7   7      357.01      397.67     18.05 o 
   4   7   7      167.12      164.57     15.14 o 
   5   7   7       18.38       26.61     13.80 o 
   6   7   7      260.29      298.73     40.43 o 
   7   7   7       30.83        0.40     21.43 o 
  -6   8   7       38.38       50.22     36.35 o 
  -5   8   7      238.84      222.97     30.45 o 
  -4   8   7       46.00       11.58     27.50 o 
  -3   8   7       82.33       81.44     26.75 o 
  -2   8   7      199.14      231.92     28.52 o 
  -1   8   7      573.54      577.85     28.56 o 
   0   8   7      265.14      221.76     18.46 o 
   1   8   7      571.57      526.04     23.06 o 
   2   8   7      201.01      217.88     23.39 o 
   3   8   7       85.10      107.76     21.02 o 
   4   8   7       46.01       53.87     22.09 o 
   5   8   7      238.13      258.98     30.53 o 
   6   8   7       37.98       39.62     30.07 o 
  -5   9   7       15.68       14.29     35.84 o 
  -4   9   7       51.36       31.56     34.32 o 
  -3   9   7       20.74       12.78     20.98 o 
  -2   9   7       65.32       47.10     20.13 o 
  -1   9   7        7.00       14.49     18.90 o 
   0   9   7       47.59       38.17     16.53 o 
   1   9   7        6.90       -7.27     14.82 o 
   2   9   7       64.14       82.83     23.31 o 
   3   9   7       21.26       -3.36     20.50 o 
   4   9   7       51.72       24.40     24.18 o 
   5   9   7       16.20       14.75     24.86 o 
  -4  10   7        7.81       50.70     39.52 o 
  -3  10   7        8.02       -8.18     25.42 o 
  -2  10   7        4.93        0.68     20.84 o 
  -1  10   7       13.18       14.80     20.73 o 
   0  10   7       48.49      -20.01     20.01 o 
   1  10   7       13.50        2.28     17.81 o 
   2  10   7        5.11        8.62     22.88 o 
   3  10   7        8.14       15.00     24.75 o 
   4  10   7        7.98      -13.31     35.95 o 
  -2  11   7       16.61       69.87     26.40 o 
  -1  11   7        7.53       31.30     23.60 o 
   0  11   7        1.74       -7.75     39.00 o 
   1  11   7        7.61      -24.41     24.41 o 
   2  11   7       16.51       -9.82     27.28 o 
   0   0   8     3906.97     4631.43     95.52 o 
   1   0   8     1789.85     1783.30     31.97 o 
   2   0   8      722.12      600.93     13.88 o 
   3   0   8      131.44      151.42      8.95 o 
   4   0   8     7399.12     7568.13     79.50 o 
   5   0   8     2367.52     2284.63     34.09 o 
   6   0   8      115.10      226.04     20.95 o 
   7   0   8      116.45      104.98     23.48 o 
   8   0   8      392.10      414.81     36.16 o 
   9   0   8       27.56       34.82     24.46 o 
  -9   1   8       43.44       15.32     25.00 o 
  -8   1   8       28.54       13.95     20.39 o 
  -7   1   8      542.19      481.98     37.83 o 
  -6   1   8      636.23      602.48     27.53 o 
  -5   1   8     1134.68     1121.09     24.53 o 
  -4   1   8     1379.86     1419.39     23.36 o 
  -3   1   8     9155.81     8686.39     86.58 o 
  -2   1   8     1648.11     1585.87     24.58 o 
  -1   1   8     1354.38     1135.72     18.60 o 
   0   1   8       81.25       97.62      7.52 o 
   1   1   8     1385.91     1149.36     19.40 o 
   2   1   8     1648.57     1579.45     18.85 o 
   3   1   8     9145.35     8697.83     98.09 o 
   4   1   8     1371.44     1424.32     22.87 o 
   5   1   8     1135.06     1140.87     22.89 o 
   6   1   8      636.80      607.11     25.50 o 
   7   1   8      553.05      532.84     24.43 o 
   8   1   8       28.27       24.67     21.10 o 
   9   1   8       42.26       32.47     24.33 o 
  -9   2   8       37.35       43.63     24.62 o 
  -8   2   8      155.49      136.74     23.99 o 
  -7   2   8      124.81      144.92     21.22 o 
  -6   2   8      518.50      535.09     26.69 o 
  -5   2   8      408.39      350.84     17.35 o 
  -4   2   8     3668.24     3836.95     53.78 o 
  -3   2   8     2473.06     2601.61     46.78 o 
  -2   2   8     1101.38     1088.75     19.83 o 
  -1   2   8     2501.91     2296.00     30.43 o 
   0   2   8     5855.56     5575.93     62.44 o 
   1   2   8     2498.35     2326.95     35.64 o 
   2   2   8     1108.50     1117.61     15.91 o 
   3   2   8     2448.95     2672.14     29.09 o 
   4   2   8     3653.42     3867.45     46.96 o 
   5   2   8      414.01      386.13     17.66 o 
   6   2   8      532.97      529.61     22.37 o 
   7   2   8      128.78      128.23     26.34 o 
   8   2   8      154.70      132.40     20.54 o 
   9   2   8       36.01       20.86     23.83 o 
  -8   3   8       90.52       80.93     24.26 o 
  -7   3   8      160.88      174.62     34.58 o 
  -6   3   8      226.99      196.95     19.63 o 
  -5   3   8      992.13     1073.77     26.47 o 
  -4   3   8      669.16      687.18     19.50 o 
  -3   3   8      591.63      618.10     15.99 o 
  -2   3   8     3284.04     3175.54     42.08 o 
  -1   3   8     4576.15     4643.26     47.71 o 
   0   3   8      141.43      145.89      8.94 o 
   1   3   8     4586.22     4670.36     81.37 o 
   2   3   8     3306.91     3242.25     34.59 o 
   3   3   8      569.82      578.35     14.71 o 
   4   3   8      666.82      692.73     17.50 o 
   5   3   8     1003.27     1044.01     42.38 o 
   6   3   8      219.79      215.54     17.63 o 
   7   3   8      155.89      137.94     18.67 o 
   8   3   8       92.55       91.05     19.71 o 
  -8   4   8       17.40       48.05     23.35 o 
  -7   4   8      189.60      197.81     23.84 o 
  -6   4   8      304.78      338.25     20.31 o 
  -5   4   8      587.62      569.30     23.09 o 
  -4   4   8      795.19      745.46     26.53 o 
  -3   4   8      141.87      231.95     16.66 o 
  -2   4   8     1797.91     1770.80     24.00 o 
  -1   4   8      515.55      574.79     20.20 o 
   0   4   8      358.27      395.49     13.97 o 
   1   4   8      523.43      609.18     14.40 o 
   2   4   8     1788.41     1763.93     23.93 o 
   3   4   8      145.09      247.57     24.00 o 
   4   4   8      804.22      762.91     19.58 o 
   5   4   8      580.38      563.33     18.13 o 
   6   4   8      298.58      344.14     22.61 o 
   7   4   8      190.08      248.80     22.17 o 
   8   4   8       17.60       -0.38     19.47 o 
  -6   5   8       47.82       45.27     28.67 o 
  -5   5   8      333.21      349.55     23.37 o 
  -4   5   8      136.40       88.36     16.43 o 
  -3   5   8      152.05      129.99     10.19 o 
  -2   5   8      188.34      147.60      9.00 o 
  -1   5   8       97.74       66.01      9.41 o 
   0   5   8      317.62      264.05     10.70 o 
   1   5   8       97.96      100.13      8.76 o 
   2   5   8      186.07      144.44      9.69 o 
   3   5   8      153.01      132.83      9.84 o 
   4   5   8      135.27       95.88     11.57 o 
   5   5   8      333.25      369.38     17.73 o 
   6   5   8       46.69       48.15     15.12 o 
   7   5   8       21.47        9.43     16.71 o 
   8   5   8       33.45       32.88     21.20 o 
  -6   6   8        0.50        6.53     25.48 o 
  -5   6   8       53.59       44.39     23.42 o 
  -4   6   8      825.50      685.85     30.58 o 
  -3   6   8      167.52      154.85     14.93 o 
  -2   6   8      267.59      214.41     14.85 o 
  -1   6   8       47.87       83.46      9.70 o 
   0   6   8      557.58      482.09     17.80 o 
   1   6   8       49.12       85.28     11.76 o 
   2   6   8      265.92      254.97     12.43 o 
   3   6   8      165.94      140.61     11.09 o 
   4   6   8      824.96      741.05     21.73 o 
   5   6   8       55.03       55.31     12.86 o 
   6   6   8        0.55       -8.63     15.35 o 
   7   6   8       30.56       44.87     20.67 o 
  -6   7   8       33.29        4.39     31.70 o 
  -5   7   8       62.69       68.13     22.64 o 
  -4   7   8      146.10      150.05     22.21 o 
  -3   7   8      421.52      428.91     23.53 o 
  -2   7   8      457.23      512.32     41.77 o 
  -1   7   8      123.60      121.17     14.39 o 
   0   7   8       57.46       23.75     11.41 o 
   1   7   8      119.20      107.00     11.54 o 
   2   7   8      454.42      480.41     16.29 o 
   3   7   8      424.89      448.87     16.15 o 
   4   7   8      149.78      141.88     15.52 o 
   5   7   8       63.96       48.23     15.14 o 
   6   7   8       32.64       62.31     19.17 o 
   7   7   8       15.20       -9.88     21.62 o 
  -6   8   8       27.16      -34.01     34.01 o 
  -5   8   8       27.46       41.55     23.77 o 
  -4   8   8      456.34      474.19     25.58 o 
  -3   8   8       59.99       43.14     19.82 o 
  -2   8   8      281.61      274.66     25.30 o 
  -1   8   8      205.47      187.29     22.35 o 
   0   8   8       48.61       53.38     14.79 o 
   1   8   8      207.33      234.54     30.87 o 
   2   8   8      277.82      269.61     20.76 o 
   3   8   8       59.15       28.42     17.01 o 
   4   8   8      463.06      424.83     26.11 o 
   5   8   8       27.77       46.46     22.46 o 
   6   8   8       25.87      -15.18     38.43 o 
  -5   9   8       64.93       72.36     38.66 o 
  -4   9   8      115.21      107.59     37.21 o 
  -3   9   8      212.18      220.69     25.87 o 
  -2   9   8       24.51        8.96     19.31 o 
  -1   9   8      174.80      193.61     19.70 o 
   0   9   8      463.95      539.79     25.42 o 
   1   9   8      177.82      208.52     20.58 o 
   2   9   8       22.91        2.10     16.87 o 
   3   9   8      211.62      241.69     28.20 o 
   4   9   8      115.41      100.00     26.68 o 
   5   9   8       65.54       46.71     31.01 o 
  -4  10   8       11.23       -5.62     34.89 o 
  -3  10   8       46.70       64.29     30.24 o 
  -2  10   8      217.20      227.66     28.38 o 
  -1  10   8       42.78       39.25     23.66 o 
   0  10   8      125.56      149.51     25.91 o 
   1  10   8       44.00       15.39     19.30 o 
   2  10   8      216.94      210.86     29.09 o 
   3  10   8       45.89        4.33     25.75 o 
   4  10   8       11.25       23.94     27.66 o 
  -1  11   8      109.53      127.01     29.13 o 
   0  11   8        7.29        6.98     24.04 o 
   1  11   8      111.08      178.39     30.78 o 
   1   0   9      683.52      924.34     21.35 o 
   2   0   9     3428.78     3424.85     45.02 o 
   3   0   9        0.75       32.72      6.12 o 
   4   0   9      380.18      439.06     13.43 o 
   5   0   9      856.34     1067.69     22.58 o 
   6   0   9      261.85      311.12     23.66 o 
   7   0   9        7.24       20.76     14.89 o 
   8   0   9       78.31       60.50     21.20 o 
   9   0   9       26.05       29.59     24.35 o 
  -9   1   9       33.08        6.79     25.89 o 
  -8   1   9       97.20      110.26     24.21 o 
  -7   1   9       14.04        3.22     16.94 o 
  -6   1   9       56.19       64.40     13.47 o 
  -5   1   9      764.31      821.78     19.65 o 
  -4   1   9     1071.39      977.47     25.00 o 
  -3   1   9      476.71      563.98     26.06 o 
  -2   1   9       75.83      118.11      6.62 o 
  -1   1   9      821.76      793.83     15.39 o 
   0   1   9     2090.09     1859.89     27.02 o 
   1   1   9      823.36      814.04     45.52 o 
   2   1   9       76.98      130.78      9.32 o 
   3   1   9      487.04      602.05     16.11 o 
   4   1   9     1072.16      962.35     32.94 o 
   5   1   9      762.46      827.44     19.87 o 
   6   1   9       55.28       74.91     14.33 o 
   7   1   9       12.75        0.24     14.51 o 
   8   1   9       94.54      100.94     19.99 o 
   9   1   9       32.81       51.20     23.49 o 
  -9   2   9       17.62       19.40     25.65 o 
  -8   2   9       19.96       58.30     20.23 o 
  -7   2   9       69.10       70.65     19.09 o 
  -6   2   9     1152.05     1096.37     28.52 o 
  -5   2   9      461.19      531.68     19.55 o 
  -4   2   9      321.84      320.44     14.88 o 
  -3   2   9      985.18     1048.23     20.09 o 
  -2   2   9     2392.36     2352.62     33.67 o 
  -1   2   9      280.50      411.14     32.51 o 
   0   2   9      177.53      230.67      7.40 o 
   1   2   9      289.40      408.61     32.84 o 
   2   2   9     2392.17     2376.72     26.95 o 
   3   2   9      991.15     1056.01     22.32 o 
   4   2   9      328.46      357.34     15.68 o 
   5   2   9      453.83      472.47     19.58 o 
   6   2   9     1154.58     1087.70     30.79 o 
   7   2   9       71.57       62.34     16.36 o 
   8   2   9       20.62       14.62     18.09 o 
   9   2   9       17.43       10.66     26.03 o 
  -8   3   9      170.98      166.39     26.26 o 
  -7   3   9       22.92       31.82     23.41 o 
  -6   3   9       78.55       69.69     13.21 o 
  -5   3   9     2639.49     2460.31     44.55 o 
  -4   3   9      593.27      571.07     24.29 o 
  -3   3   9      622.54      615.74     16.52 o 
  -2   3   9      536.45      443.87     12.74 o 
  -1   3   9     2240.07     1967.46     24.92 o 
   0   3   9      562.78      583.00     18.10 o 
   1   3   9     2229.72     1968.33     27.23 o 
   2   3   9      526.03      445.97     11.15 o 
   3   3   9      605.78      631.39     13.30 o 
   4   3   9      603.10      570.22     16.27 o 
   5   3   9     2641.09     2400.18     45.25 o 
   6   3   9       76.31       61.37     18.34 o 
   7   3   9       25.57       25.68     15.72 o 
   8   3   9      172.84      152.20     21.32 o 
  -8   4   9       72.79       70.05     23.61 o 
  -7   4   9      261.28      277.16     26.21 o 
  -6   4   9      456.69      461.40     25.00 o 
  -5   4   9       30.33       18.22     11.34 o 
  -4   4   9     1636.77     1679.07     31.95 o 
  -3   4   9     2657.58     2694.05     42.89 o 
  -2   4   9     2902.58     2909.03     34.49 o 
  -1   4   9     1223.23     1267.15     39.68 o 
   0   4   9     2191.56     2119.69     34.27 o 
   1   4   9     1251.71     1321.39     22.20 o 
   2   4   9     2885.04     2845.13     33.53 o 
   3   4   9     2645.16     2693.89     32.62 o 
   4   4   9     1633.59     1778.26     30.35 o 
   5   4   9       29.08       21.07      9.68 o 
   6   4   9      449.74      478.12     22.68 o 
   7   4   9      262.06      284.94     23.64 o 
   8   4   9       76.55      110.73     32.31 o 
  -6   5   9      166.16      183.86     32.73 o 
  -5   5   9      664.12      665.35     41.51 o 
  -4   5   9      440.68      398.07     21.10 o 
  -3   5   9     1534.63     1532.57     56.35 o 
  -2   5   9     1219.63     1156.52     33.20 o 
  -1   5   9     1397.45     1280.20     33.27 o 
   0   5   9       22.67        9.05      8.06 o 
   1   5   9     1399.48     1238.49     20.84 o 
   2   5   9     1211.84     1170.09     20.65 o 
   3   5   9     1529.51     1495.15     27.71 o 
   4   5   9      439.79      447.67     19.31 o 
   5   5   9      661.06      610.04     20.55 o 
   6   5   9      165.40      152.98     19.16 o 
   7   5   9       96.82      122.70     20.12 o 
   8   5   9       15.26       26.83     20.99 o 
  -6   6   9      144.99      129.96     32.98 o 
  -5   6   9      452.06      437.70     37.66 o 
  -4   6   9      762.16      762.02     43.82 o 
  -3   6   9      295.12      322.30     18.14 o 
  -2   6   9      927.81     1023.11     25.97 o 
  -1   6   9      366.46      374.49     17.94 o 
   0   6   9      728.97      669.85     21.03 o 
   1   6   9      369.95      341.45     14.26 o 
   2   6   9      927.69     1014.32     20.47 o 
   3   6   9      295.82      337.18     15.20 o 
   4   6   9      763.73      791.36     22.68 o 
   5   6   9      452.71      421.34     19.16 o 
   6   6   9      145.22      160.63     20.71 o 
   7   6   9       41.18       32.04     21.22 o 
  -6   7   9       92.83       57.43     34.01 o 
  -5   7   9       10.54       28.10     28.96 o 
  -4   7   9      384.59      373.55     28.65 o 
  -3   7   9      924.64      887.12     27.18 o 
  -2   7   9       50.74       54.02     17.00 o 
  -1   7   9      572.54      565.79     23.72 o 
   0   7   9      462.65      447.87     18.89 o 
   1   7   9      570.65      521.37     18.04 o 
   2   7   9       47.98       25.00     10.31 o 
   3   7   9      929.25      908.15     24.63 o 
   4   7   9      387.91      414.30     19.84 o 
   5   7   9       10.18       24.79     13.87 o 
   6   7   9       93.20       96.66     30.46 o 
   7   7   9       97.46      113.67     23.53 o 
  -6   8   9       24.64       28.93     36.92 o 
  -5   8   9      100.33      118.26     39.12 o 
  -4   8   9      207.59      254.56     29.01 o 
  -3   8   9       23.92       44.83     20.68 o 
  -2   8   9      212.24      273.67     24.60 o 
  -1   8   9      209.40      244.38     24.21 o 
   0   8   9      286.27      300.75     23.95 o 
   1   8   9      205.43      212.34     18.83 o 
   2   8   9      210.70      257.13     16.95 o 
   3   8   9       25.12       34.17     14.88 o 
   4   8   9      209.86      275.90     41.83 o 
   5   8   9      101.01      134.88     37.34 o 
   6   8   9       23.18      -14.89     35.75 o 
  -5   9   9       57.68       38.60     34.75 o 
  -4   9   9       38.36       43.65     35.26 o 
  -3   9   9       93.29       67.48     24.00 o 
  -2   9   9       33.56       51.35     28.39 o 
  -1   9   9       85.64       72.80     17.90 o 
   0   9   9       89.71       97.64     17.40 o 
   1   9   9       83.60      121.42     22.02 o 
   2   9   9       32.75       11.51     16.80 o 
   3   9   9       94.83      128.57     26.02 o 
   4   9   9       39.44       36.98     24.95 o 
   5   9   9       56.13       69.84     25.45 o 
  -4  10   9       15.07      -36.12     36.12 o 
  -3  10   9       12.17       28.03     25.71 o 
  -2  10   9        5.38        4.96     22.27 o 
  -1  10   9       12.13       24.70     22.35 o 
   0  10   9        9.56       32.55     19.52 o 
   1  10   9       12.11        6.81     19.32 o 
   2  10   9        5.50       -9.27     19.27 o 
   3  10   9       12.11       -8.19     25.90 o 
   4  10   9       14.83      -31.16     31.16 o 
  -1  11   9       12.09        6.19     27.56 o 
   0  11   9       12.12      -10.58     24.12 o 
   1  11   9       11.85        4.28     26.36 o 
   0   0  10     4727.42     5279.52    110.25 o 
   1   0  10     9819.76     8849.05    215.51 o 
   2   0  10     4394.65     4902.77     61.13 o 
   3   0  10     2644.96     2504.00     32.90 o 
   4   0  10       71.01       77.79      8.66 o 
   5   0  10     2744.32     2626.24     76.53 o 
   6   0  10        5.39       -1.57     11.90 o 
   7   0  10      331.09      384.11     24.00 o 
   8   0  10       10.03       10.60     29.07 o 
   9   0  10      139.39      178.98     37.33 o 
  -9   1  10        7.17      -12.67     56.98 o 
  -8   1  10      151.20      202.59     29.67 o 
  -7   1  10       20.58       11.82     16.85 o 
  -6   1  10     1696.61     1649.93     36.70 o 
  -5   1  10      163.27      124.01     11.15 o 
  -4   1  10     2660.07     2619.17     35.66 o 
  -3   1  10      145.38      154.42     13.52 o 
  -2   1  10    13340.47    14008.07    131.79 o 
  -1   1  10      255.94      317.45     17.87 o 
   0   1  10      120.26      111.94      8.61 o 
   1   1  10      256.72      361.42     18.20 o 
   2   1  10    13296.13    13827.89    155.46 o 
   3   1  10      146.66      153.77     10.86 o 
   4   1  10     2642.72     2640.77     43.27 o 
   5   1  10      164.72      150.47     16.99 o 
   6   1  10     1731.93     1642.48     37.40 o 
   7   1  10       19.83       -1.81     14.56 o 
   8   1  10      150.39      199.17     23.17 o 
   9   1  10        6.84      -24.95     24.95 o 
  -9   2  10      129.22       88.86     28.13 o 
  -8   2  10       65.13       73.96     23.51 o 
  -7   2  10      199.13      164.03     22.59 o 
  -6   2  10      286.85      299.38     18.48 o 
  -5   2  10     2196.63     2212.55     39.70 o 
  -4   2  10     1119.36     1073.65     20.32 o 
  -3   2  10     2300.10     2127.73     29.79 o 
  -2   2  10     1843.87     1851.05     28.86 o 
  -1   2  10     8381.12     8214.52     92.52 o 
   0   2  10     2969.59     3004.10     58.09 o 
   1   2  10     8442.30     8208.62     82.02 o 
   2   2  10     1848.94     1868.38     23.27 o 
   3   2  10     2246.72     2075.26     25.49 o 
   4   2  10     1124.07     1041.79     20.82 o 
   5   2  10     2196.89     2201.79     42.24 o 
   6   2  10      284.11      318.34     26.04 o 
   7   2  10      206.20      225.95     21.09 o 
   8   2  10       63.42       22.77     17.57 o 
   9   2  10      127.41      192.56     51.50 o 
  -8   3  10      169.27      201.68     27.75 o 
  -7   3  10       31.47       39.19     18.17 o 
  -6   3  10      268.92      279.94     19.02 o 
  -5   3  10     1076.27     1106.62     27.37 o 
  -4   3  10      949.94     1023.97     24.02 o 
  -3   3  10      201.94      239.47     12.12 o 
  -2   3  10     1614.99     1481.05     24.61 o 
  -1   3  10      662.80      684.72     19.06 o 
   0   3  10     1315.53     1232.12     18.47 o 
   1   3  10      665.11      723.64     15.79 o 
   2   3  10     1595.23     1454.17     22.11 o 
   3   3  10      204.68      236.94     10.95 o 
   4   3  10      938.79      917.26     25.82 o 
   5   3  10     1070.76     1156.50     30.46 o 
   6   3  10      268.14      258.90     24.04 o 
   7   3  10       32.42       49.17     19.88 o 
   8   3  10      169.40      178.15     23.31 o 
  -8   4  10       76.95       83.49     37.05 o 
  -7   4  10       32.61       16.71     19.26 o 
  -6   4  10      188.03      159.87     26.11 o 
  -5   4  10      329.15      278.56     17.39 o 
  -4   4  10      806.57      701.97     21.21 o 
  -3   4  10      677.17      685.12     18.47 o 
  -2   4  10      366.06      347.70     19.63 o 
  -1   4  10      316.39      235.79     14.48 o 
   0   4  10      427.52      430.30     15.24 o 
   1   4  10      311.40      264.68     11.20 o 
   2   4  10      366.79      376.08     11.94 o 
   3   4  10      671.95      676.43     15.22 o 
   4   4  10      807.75      706.23     19.51 o 
   5   4  10      331.47      325.47     16.42 o 
   6   4  10      185.79      210.80     20.00 o 
   7   4  10       32.69       19.99     17.12 o 
   8   4  10       79.50      107.29     23.60 o 
  -6   5  10      195.60      219.92     35.81 o 
  -5   5  10      173.27      207.99     32.21 o 
  -4   5  10      788.18      827.64     44.17 o 
  -3   5  10      189.74      194.53     24.28 o 
  -2   5  10       44.63       27.16     11.91 o 
  -1   5  10      144.43      175.16     21.07 o 
   0   5  10       65.10       56.18     12.06 o 
   1   5  10      145.38      164.69     11.07 o 
   2   5  10       44.92       22.51      7.63 o 
   3   5  10      186.27      228.00     12.24 o 
   4   5  10      791.30      749.71     21.25 o 
   5   5  10      175.19      232.98     15.97 o 
   6   5  10      193.60      142.40     18.97 o 
   7   5  10       39.05       42.11     28.02 o 
   8   5  10        1.72      -20.16     20.16 o 
  -6   6  10       40.65       53.24     29.79 o 
  -5   6  10      437.66      482.44     38.89 o 
  -4   6  10       19.72       -0.34     20.54 o 
  -3   6  10       23.36       15.14     13.91 o 
  -2   6  10      279.98      321.40     22.89 o 
  -1   6  10       69.87      116.73     29.25 o 
   0   6  10     1192.78     1190.80     27.61 o 
   1   6  10       68.97       70.95     10.70 o 
   2   6  10      277.35      304.55     19.97 o 
   3   6  10       24.45       21.74      9.24 o 
   4   6  10       19.44       51.08     12.60 o 
   5   6  10      434.19      472.04     19.82 o 
   6   6  10       41.72       12.73     18.03 o 
   7   6  10       29.71        3.11     19.52 o 
  -7   7  10       39.07       70.33     43.08 o 
  -6   7  10      111.38      106.74     37.80 o 
  -5   7  10      105.85       62.08     32.21 o 
  -4   7  10      170.59      135.41     32.50 o 
  -3   7  10       44.58       45.28     22.55 o 
  -2   7  10      421.97      425.08     26.79 o 
  -1   7  10       99.26      101.60     14.05 o 
   0   7  10        9.77       17.95     11.76 o 
   1   7  10       99.93       79.13     11.79 o 
   2   7  10      422.51      434.94     24.96 o 
   3   7  10       44.45       69.87     16.64 o 
   4   7  10      171.80      167.68     18.06 o 
   5   7  10      107.19       65.03     15.62 o 
   6   7  10      110.03       64.81     20.68 o 
   7   7  10       38.66        5.57     31.67 o 
  -6   8  10       16.13        1.28     37.92 o 
  -5   8  10      243.86      241.95     40.26 o 
  -4   8  10       38.55        1.08     30.53 o 
  -3   8  10      320.69      409.35     30.07 o 
  -2   8  10        7.65       -0.47     14.11 o 
  -1   8  10      137.49      131.71     16.55 o 
   0   8  10       15.06       -0.52     11.90 o 
   1   8  10      135.70      128.56     17.62 o 
   2   8  10        7.38        5.38     11.90 o 
   3   8  10      318.45      389.17     24.23 o 
   4   8  10       38.79       45.31     16.08 o 
   5   8  10      246.35      233.37     20.49 o 
   6   8  10       16.35      -26.34     26.34 o 
  -5   9  10        7.36      -14.24     35.46 o 
  -4   9  10      190.29      209.56     39.37 o 
  -3   9  10        9.14       45.12     22.16 o 
  -2   9  10      274.30      273.25     28.56 o 
  -1   9  10       27.19       49.29     21.58 o 
   0   9  10      118.77      132.29     30.09 o 
   1   9  10       27.47       21.70     16.53 o 
   2   9  10      271.97      327.05     24.31 o 
   3   9  10        8.98       16.28     21.30 o 
   4   9  10      191.27      192.53     29.41 o 
   5   9  10        7.41       -7.60     40.67 o 
  -3  10  10      197.69      181.51     28.66 o 
  -2  10  10       27.09       55.79     24.79 o 
  -1  10  10      173.23      168.95     45.89 o 
   0  10  10        1.44      -13.42     18.48 o 
   1  10  10      174.63      206.08     23.73 o 
   2  10  10       26.83       21.27     28.46 o 
   3  10  10      196.88      159.16     30.96 o 
   0  11  10      111.27      130.64     33.68 o 
   1   0  11     1101.84     1416.86     29.96 o 
   2   0  11      623.25      763.50     17.36 o 
   3   0  11       75.60      230.71     11.59 o 
   4   0  11      301.46      250.02     12.06 o 
   5   0  11      851.86      971.65     25.35 o 
   6   0  11       18.14       17.61     12.38 o 
   7   0  11       16.55      -13.84     13.84 o 
   8   0  11        8.97       35.56     20.08 o 
   9   0  11        5.47      -19.40     25.56 o 
  -9   1  11       13.66        0.98     55.49 o 
  -8   1  11      170.07      190.57     78.32 o 
  -7   1  11       21.07       15.48     16.99 o 
  -6   1  11      279.79      330.34     20.35 o 
  -5   1  11      567.06      566.47     17.55 o 
  -4   1  11     1112.24     1058.34     24.43 o 
  -3   1  11      376.98      372.03     11.51 o 
  -2   1  11     1464.01     1538.34     22.25 o 
  -1   1  11     5008.92     5372.31     64.27 o 
   0   1  11       23.87       46.83      8.57 o 
   1   1  11     5042.41     5120.02    109.59 o 
   2   1  11     1465.14     1553.78     27.62 o 
   3   1  11      368.54      400.14     15.01 o 
   4   1  11     1113.02     1023.67     45.87 o 
   5   1  11      564.12      554.27     17.52 o 
   6   1  11      285.59      347.06     26.62 o 
   7   1  11       21.98       -6.19     15.06 o 
   8   1  11      166.91      196.36     23.50 o 
   9   1  11       13.14       46.14     39.29 o 
  -8   2  11        2.71       11.84     21.21 o 
  -7   2  11       70.98       67.89     20.56 o 
  -6   2  11      445.51      414.77     20.12 o 
  -5   2  11      303.60      388.37     17.97 o 
  -4   2  11      301.27      337.16     19.23 o 
  -3   2  11      709.70      631.45     13.93 o 
  -2   2  11     4161.61     4504.35     50.86 o 
  -1   2  11      187.69      380.62     33.04 o 
   0   2  11      641.97      533.02     13.41 o 
   1   2  11      186.26      388.89     57.53 o 
   2   2  11     4165.45     4585.76     49.50 o 
   3   2  11      707.45      612.17     13.10 o 
   4   2  11      302.34      364.85     24.19 o 
   5   2  11      308.64      400.90     20.32 o 
   6   2  11      443.78      427.89     22.22 o 
   7   2  11       71.88       86.16     22.99 o 
   8   2  11        3.24       21.90     18.06 o 
  -8   3  11      112.33      102.57     28.35 o 
  -7   3  11      215.45      218.08     24.88 o 
  -6   3  11      154.30      124.68     15.52 o 
  -5   3  11      700.68      758.65     23.14 o 
  -4   3  11      441.52      467.30     17.49 o 
  -3   3  11      660.54      646.54     17.45 o 
  -2   3  11      291.76      296.44     11.35 o 
  -1   3  11     3231.95     2994.41     39.56 o 
   0   3  11      881.94      922.94     16.10 o 
   1   3  11     3248.78     3084.14     38.50 o 
   2   3  11      286.94      291.20     15.50 o 
   3   3  11      671.34      607.21     13.69 o 
   4   3  11      439.67      470.31     15.66 o 
   5   3  11      705.55      716.39     24.28 o 
   6   3  11      158.39      159.64     18.11 o 
   7   3  11      212.42      207.99     25.04 o 
   8   3  11      113.35      152.34     23.17 o 
  -8   4  11      179.84      209.65     38.43 o 
  -7   4  11        3.19      -18.43     18.43 o 
  -6   4  11      716.94      682.21     24.65 o 
  -5   4  11      112.47       89.24     13.50 o 
  -4   4  11      350.11      332.73     16.31 o 
  -3   4  11      328.26      422.26     15.10 o 
  -2   4  11     4603.76     4501.65     56.24 o 
  -1   4  11     1189.75     1030.02     23.23 o 
   0   4  11      308.21      334.07     14.49 o 
   1   4  11     1180.65     1050.62     20.73 o 
   2   4  11     4584.13     4448.13     63.55 o 
   3   4  11      322.90      367.85     12.44 o 
   4   4  11      365.19      355.96     15.76 o 
   5   4  11      111.22       99.07     15.29 o 
   6   4  11      709.72      678.80     27.40 o 
   7   4  11        3.04       -5.36     16.83 o 
   8   4  11      180.35      220.44     35.96 o 
  -6   5  11       95.57       89.73     29.47 o 
  -5   5  11      921.49      841.76     47.73 o 
  -4   5  11     1444.55     1305.03     55.12 o 
  -3   5  11     1779.94     1755.54     61.29 o 
  -2   5  11      218.86      213.17     17.77 o 
  -1   5  11     2010.23     1772.55     38.93 o 
   0   5  11     2033.08     1844.09     34.20 o 
   1   5  11     1986.55     1789.74     29.43 o 
   2   5  11      225.17      204.51     11.30 o 
   3   5  11     1785.56     1725.77     26.76 o 
   4   5  11     1434.45     1235.48     27.23 o 
   5   5  11      914.40      858.32     23.63 o 
   6   5  11       97.59       83.48     17.88 o 
   7   5  11      155.36      183.70     25.70 o 
   8   5  11       16.67       13.45     21.06 o 
  -6   6  11      241.50      260.18     41.00 o 
  -5   6  11       52.01      100.49     31.70 o 
  -4   6  11     1373.22     1363.92     58.18 o 
  -3   6  11      345.81      315.59     34.18 o 
  -2   6  11      646.07      641.51     27.22 o 
  -1   6  11      101.52       72.07     12.41 o 
   0   6  11     1873.08     1857.91     36.32 o 
   1   6  11       97.94      102.01     11.11 o 
   2   6  11      646.02      641.98     17.39 o 
   3   6  11      347.70      330.01     15.09 o 
   4   6  11     1370.65     1325.94     29.43 o 
   5   6  11       52.79       21.51     13.30 o 
   6   6  11      244.23      280.05     24.55 o 
   7   6  11       38.10       46.54     32.16 o 
  -6   7  11       27.85       12.70     33.21 o 
  -5   7  11      288.02      340.67     41.63 o 
  -4   7  11      108.85      170.70     35.21 o 
  -3   7  11      345.91      349.69     47.05 o 
  -2   7  11      308.22      349.41     25.71 o 
  -1   7  11      461.50      452.69     20.47 o 
   0   7  11        3.15       -1.72     11.18 o 
   1   7  11      455.33      436.91     17.29 o 
   2   7  11      312.86      330.13     16.72 o 
   3   7  11      345.48      333.88     19.21 o 
   4   7  11      107.60       93.92     15.29 o 
   5   7  11      288.28      321.55     21.28 o 
   6   7  11       29.18       18.26     23.37 o 
  -6   8  11        7.29      -31.27     37.78 o 
  -5   8  11       34.06       28.19     34.69 o 
  -4   8  11      249.00      307.26     42.31 o 
  -3   8  11      156.55      143.76     31.11 o 
  -2   8  11       59.83       38.76     15.40 o 
  -1   8  11       61.39       81.18     19.63 o 
   0   8  11      406.84      475.63     20.65 o 
   1   8  11       59.73       75.48     13.89 o 
   2   8  11       56.88       27.97     13.66 o 
   3   8  11      158.09      130.07     16.92 o 
   4   8  11      248.32      273.36     20.70 o 
   5   8  11       32.92       26.66     17.24 o 
   6   8  11        8.02        1.18     22.88 o 
  -5   9  11       13.98       10.76     38.97 o 
  -4   9  11       12.66       -6.48     34.87 o 
  -3   9  11      106.58      125.10     25.21 o 
  -2   9  11       74.28       76.14     44.69 o 
  -1   9  11      116.66      118.08     22.37 o 
   0   9  11       13.23       16.86     16.97 o 
   1   9  11      114.98      121.30     18.88 o 
   2   9  11       74.83       68.38     17.99 o 
   3   9  11      107.16       84.14     23.96 o 
   4   9  11       12.08      -22.08     22.08 o 
   5   9  11       14.40       14.58     26.84 o 
  -3  10  11        7.29        1.65     52.27 o 
  -2  10  11       24.34       10.58     25.32 o 
  -1  10  11        8.61       21.66     22.75 o 
   0  10  11        4.50      -17.88     17.88 o 
   1  10  11        8.79       -8.18     19.27 o 
   2  10  11       24.11       77.67     21.32 o 
   3  10  11        7.06       23.27     59.32 o 
   0   0  12     6041.42     6338.23    132.02 o 
   1   0  12     2285.71     2182.11     41.00 o 
   2   0  12     4635.44     5216.02     68.59 o 
   3   0  12     2388.91     2064.76     52.51 o 
   4   0  12     4330.40     4106.59     50.59 o 
   5   0  12     2225.17     2163.15     34.41 o 
   6   0  12       33.68       16.91     13.18 o 
   7   0  12        4.89        0.43     14.92 o 
   8   0  12      292.59      265.79     29.46 o 
  -8   1  12      152.89      202.21     26.74 o 
  -7   1  12      557.73      595.27     32.00 o 
  -6   1  12      515.39      499.63     18.75 o 
  -5   1  12       45.81       80.88     10.73 o 
  -4   1  12      564.18      569.24     15.91 o 
  -3   1  12     3750.79     3721.88     44.33 o 
  -2   1  12     3402.69     3270.15     38.47 o 
  -1   1  12     4928.93     4943.66     84.80 o 
   0   1  12      656.95      702.12     19.51 o 
   1   1  12     4884.39     4795.08     77.39 o 
   2   1  12     3422.89     3230.77     49.76 o 
   3   1  12     3749.50     3741.64    120.39 o 
   4   1  12      561.05      574.48     19.44 o 
   5   1  12       51.95       73.94     13.34 o 
   6   1  12      508.91      496.29     22.11 o 
   7   1  12      567.86      566.60     26.63 o 
   8   1  12      148.76      168.04     22.78 o 
  -8   2  12      331.86      336.15     32.22 o 
  -7   2  12      243.84      223.59     25.62 o 
  -6   2  12      213.54      209.19     17.14 o 
  -5   2  12     1051.45     1012.06     34.23 o 
  -4   2  12     1457.95     1399.11     24.12 o 
  -3   2  12      358.09      424.37     12.31 o 
  -2   2  12     2193.89     2257.81     28.51 o 
  -1   2  12     3966.73     4048.79     59.50 o 
   0   2  12      677.61      591.24     14.83 o 
   1   2  12     3936.16     3888.06     53.62 o 
   2   2  12     2208.17     2254.18     36.22 o 
   3   2  12      375.54      447.81     11.79 o 
   4   2  12     1436.31     1411.32     25.37 o 
   5   2  12     1056.33     1000.10     27.90 o 
   6   2  12      220.28      276.03     19.68 o 
   7   2  12      238.80      217.06     32.62 o 
   8   2  12      331.55      426.85     29.01 o 
  -8   3  12        6.42        9.32     22.21 o 
  -7   3  12      107.48      126.62     22.74 o 
  -6   3  12      363.97      358.43     21.27 o 
  -5   3  12      943.48     1000.15     26.70 o 
  -4   3  12      692.47      657.82     31.33 o 
  -3   3  12      651.66      549.85     24.29 o 
  -2   3  12       63.01       62.05      7.80 o 
  -1   3  12      772.69      675.31     15.30 o 
   0   3  12     2637.16     2585.35     37.30 o 
   1   3  12      773.16      701.55     16.16 o 
   2   3  12       64.42       71.21      7.15 o 
   3   3  12      644.74      529.96     13.37 o 
   4   3  12      694.32      647.59     18.42 o 
   5   3  12      943.06     1000.05     29.31 o 
   6   3  12      366.68      393.00     23.22 o 
   7   3  12      106.31      124.38     18.98 o 
   8   3  12        5.92       -4.18     18.67 o 
  -8   4  12       31.09       20.09     35.21 o 
  -7   4  12       94.98       77.41     21.62 o 
  -6   4  12      286.61      298.44     20.52 o 
  -5   4  12       19.75       26.91     13.28 o 
  -4   4  12      180.36      209.00     14.88 o 
  -3   4  12      307.70      324.62     14.58 o 
  -2   4  12      617.96      500.37     14.43 o 
  -1   4  12      398.23      398.61     12.36 o 
   0   4  12        2.53       -1.24      6.97 o 
   1   4  12      397.88      406.42     15.49 o 
   2   4  12      614.89      518.30     14.11 o 
   3   4  12      304.45      351.21     13.97 o 
   4   4  12      181.17      207.41     14.11 o 
   5   4  12       21.41       43.93     18.01 o 
   6   4  12      289.44      319.60     23.93 o 
   7   4  12       94.81       74.88     18.15 o 
   8   4  12       29.56        4.26     20.81 o 
  -6   5  12      130.23       92.44     31.96 o 
  -5   5  12      379.76      297.53     34.35 o 
  -4   5  12      120.04       93.27     25.02 o 
  -3   5  12      128.85      150.39     24.59 o 
  -2   5  12       69.35       93.12     15.37 o 
  -1   5  12       25.84       41.80     10.39 o 
   0   5  12       46.18       62.06     10.25 o 
   1   5  12       26.18       53.65     19.59 o 
   2   5  12       68.47       77.77      9.47 o 
   3   5  12      126.96      126.91     10.75 o 
   4   5  12      117.65      118.93     12.78 o 
   5   5  12      384.16      373.12     19.16 o 
   6   5  12      132.40      127.51     18.36 o 
   7   5  12       37.08       51.66     32.62 o 
  -7   6  12       54.78      102.86     39.66 o 
  -6   6  12       11.74       -6.59     30.33 o 
  -5   6  12      244.97      229.85     36.55 o 
  -4   6  12       34.34       31.96     26.51 o 
  -3   6  12      283.98      348.08     37.15 o 
  -2   6  12      217.69      191.49     20.01 o 
  -1   6  12      339.78      325.88     18.60 o 
   0   6  12      269.53      281.66     17.77 o 
   1   6  12      339.04      307.63     22.22 o 
   2   6  12      219.76      212.61     13.10 o 
   3   6  12      282.53      281.03     21.81 o 
   4   6  12       33.10       37.20     12.03 o 
   5   6  12      246.80      268.00     18.24 o 
   6   6  12       12.64        4.38     17.55 o 
   7   6  12       54.13       42.44     20.54 o 
  -6   7  12       23.02       42.54     35.09 o 
  -5   7  12       70.01       87.62     33.41 o 
  -4   7  12      256.90      326.03     39.03 o 
  -3   7  12      412.23      461.11     27.74 o 
  -2   7  12       15.72       38.90     13.58 o 
  -1   7  12      101.33      111.98     16.03 o 
   0   7  12      192.12      205.46     17.17 o 
   1   7  12       98.49      124.08     13.44 o 
   2   7  12       16.60       16.08     17.30 o 
   3   7  12      415.80      453.68     19.86 o 
   4   7  12      256.21      279.86     31.71 o 
   5   7  12       68.13       48.04     16.03 o 
   6   7  12       23.46       30.39     19.92 o 
  -6   8  12       70.08       43.40     42.03 o 
  -5   8  12       44.78       24.59     35.04 o 
  -4   8  12      122.59       73.75     31.24 o 
  -3   8  12      227.63      226.66     25.55 o 
  -2   8  12      155.80      152.43     18.20 o 
  -1   8  12       42.38       44.40     14.29 o 
   0   8  12       43.09       34.39     13.08 o 
   1   8  12       43.74       26.71     12.67 o 
   2   8  12      155.21      169.76     16.28 o 
   3   8  12      226.64      234.38     27.20 o 
   4   8  12      121.67      132.61     18.21 o 
   5   8  12       44.08       69.24     17.98 o 
   6   8  12       70.87       89.11     23.94 o 
  -4   9  12       34.56      -15.61     35.38 o 
  -3   9  12      107.81      168.09     27.32 o 
  -2   9  12      151.37      144.86     31.21 o 
  -1   9  12       90.00       29.58     21.53 o 
   0   9  12       54.18       11.20     17.01 o 
   1   9  12       89.29       79.34     18.49 o 
   2   9  12      152.07      168.46     20.30 o 
   3   9  12      106.63      105.84     26.57 o 
   4   9  12       32.53       23.04     24.88 o 
  -3  10  12       54.53       38.09     25.20 o 
  -2  10  12      133.34      197.40     36.38 o 
  -1  10  12       69.46       57.11     20.12 o 
   0  10  12       49.24       26.86     21.30 o 
   1  10  12       68.95       37.93     20.85 o 
   2  10  12      134.92      150.53     28.75 o 
   3  10  12       53.97       30.75     26.98 o 
   1   0  13     4792.05     5305.60    100.60 o 
   2   0  13      707.88      643.89     21.12 o 
   3   0  13      721.45      699.81     18.83 o 
   4   0  13       11.63       36.36      8.66 o 
   5   0  13       72.04      105.96     19.68 o 
   6   0  13      122.72      123.85     16.20 o 
   7   0  13       16.89       52.08     17.08 o 
   8   0  13        1.90      -10.54     20.86 o 
  -8   1  13       18.16        0.85     22.37 o 
  -7   1  13      133.62      149.76     23.09 o 
  -6   1  13      172.64      180.39     16.99 o 
  -5   1  13      942.96      828.60     20.94 o 
  -4   1  13     1070.28     1082.73     21.83 o 
  -3   1  13      357.92      493.56     24.56 o 
  -2   1  13       54.86       38.26      6.14 o 
  -1   1  13      301.86      432.37     26.85 o 
   0   1  13     2341.05     2216.28     41.24 o 
   1   1  13      305.62      477.01     41.30 o 
   2   1  13       58.31       38.18      7.44 o 
   3   1  13      353.70      460.84     17.06 o 
   4   1  13     1063.88     1112.54     26.81 o 
   5   1  13      953.97      868.61     22.07 o 
   6   1  13      174.78      194.97     17.53 o 
   7   1  13      131.28      167.85     19.63 o 
   8   1  13       19.23       19.98     19.68 o 
  -8   2  13       79.82       85.51     23.48 o 
  -7   2  13       79.78       28.04     41.84 o 
  -6   2  13      309.10      318.04     20.07 o 
  -5   2  13      206.47      218.25     16.10 o 
  -4   2  13      296.04      273.59     15.07 o 
  -3   2  13     1935.27     1896.01     28.93 o 
  -2   2  13      919.52      961.42     16.79 o 
  -1   2  13     1820.01     1781.91     28.63 o 
   0   2  13     1708.76     1630.09     27.40 o 
   1   2  13     1822.06     1705.87     30.83 o 
   2   2  13      915.09      970.38     19.25 o 
   3   2  13     1935.61     1878.12     28.74 o 
   4   2  13      297.69      321.24     17.80 o 
   5   2  13      209.19      250.39     18.40 o 
   6   2  13      311.03      331.78     21.39 o 
   7   2  13       81.45       73.88     18.62 o 
   8   2  13       79.48       54.85     20.74 o 
  -8   3  13      219.83      253.21     29.94 o 
  -7   3  13       24.60       29.76     19.68 o 
  -6   3  13      432.19      461.07     22.02 o 
  -5   3  13      804.89      786.29     24.12 o 
  -4   3  13     1956.19     1911.06     35.29 o 
  -3   3  13       27.90       22.72      8.09 o 
  -2   3  13      295.97      307.04     16.74 o 
  -1   3  13      472.95      516.67     13.96 o 
   0   3  13     7734.34     7827.57     92.44 o 
   1   3  13      481.59      522.08     14.71 o 
   2   3  13      307.30      321.55     11.12 o 
   3   3  13       26.13       20.18      9.16 o 
   4   3  13     1970.59     1892.33     32.03 o 
   5   3  13      803.84      772.97     31.77 o 
   6   3  13      417.41      465.21     26.93 o 
   7   3  13       25.20       28.18     17.05 o 
   8   3  13      221.39      239.39     25.08 o 
  -7   4  13      535.34      558.22     47.68 o 
  -6   4  13       42.95       22.44     17.29 o 
  -5   4  13      139.68      135.70     15.24 o 
  -4   4  13       59.25       62.48     11.75 o 
  -3   4  13     2203.17     2033.88     43.18 o 
  -2   4  13     1348.77     1313.12     40.31 o 
  -1   4  13     1939.55     1802.34     34.13 o 
   0   4  13      610.65      648.21     14.05 o 
   1   4  13     1921.34     1779.73     29.10 o 
   2   4  13     1347.93     1343.93     22.45 o 
   3   4  13     2215.47     2052.25     28.89 o 
   4   4  13       60.04       72.65     11.75 o 
   5   4  13      138.96      131.80     16.69 o 
   6   4  13       44.01       25.88     15.64 o 
   7   4  13      533.99      569.00     28.95 o 
   8   4  13       20.72        1.27     20.06 o 
  -6   5  13      162.64      143.11     33.52 o 
  -5   5  13        6.99        7.02     25.16 o 
  -4   5  13     1410.47     1548.63     61.54 o 
  -3   5  13      204.52      190.22     28.62 o 
  -2   5  13     1500.01     1450.65     56.61 o 
  -1   5  13      786.16      769.28     23.09 o 
   0   5  13     2835.02     2812.28     45.98 o 
   1   5  13      780.70      780.96     24.97 o 
   2   5  13     1506.52     1516.16     26.29 o 
   3   5  13      209.66      197.43     12.25 o 
   4   5  13     1408.67     1473.05     31.80 o 
   5   5  13        7.12        6.29     12.39 o 
   6   5  13      164.06      190.31     21.24 o 
   7   5  13       72.20       75.64     20.33 o 
  -7   6  13       70.02       57.46     39.09 o 
  -6   6  13       13.29       -9.96     32.30 o 
  -5   6  13      550.44      583.27     46.19 o 
  -4   6  13        2.52       15.92     21.28 o 
  -3   6  13     1014.85     1022.34     50.22 o 
  -2   6  13      201.97      168.80     19.05 o 
  -1   6  13     1276.69     1214.70     30.00 o 
   0   6  13      110.57      187.46     21.19 o 
   1   6  13     1273.03     1158.28     25.72 o 
   2   6  13      198.29      192.03     13.12 o 
   3   6  13     1019.91      953.69     24.99 o 
   4   6  13        2.88        7.72     11.57 o 
   5   6  13      543.32      522.48     21.77 o 
   6   6  13       13.25        8.41     19.12 o 
   7   6  13       71.61      106.90     23.79 o 
  -6   7  13      190.34      319.87     48.30 o 
  -5   7  13       54.07       55.78     35.55 o 
  -4   7  13      543.87      595.71     46.71 o 
  -3   7  13       49.09       33.27     25.05 o 
  -2   7  13      433.49      425.17     21.77 o 
  -1   7  13      203.24      236.62     22.49 o 
   0   7  13      227.40      292.29     19.39 o 
   1   7  13      201.05      215.79     15.69 o 
   2   7  13      432.84      427.77     17.30 o 
   3   7  13       50.81       51.21     20.19 o 
   4   7  13      535.45      508.98     21.61 o 
   5   7  13       52.54       37.55     15.62 o 
   6   7  13      194.05      244.32     26.34 o 
  -5   8  13      125.28      142.94     39.97 o 
  -4   8  13        9.89       26.65     29.42 o 
  -3   8  13       50.86       96.68     39.46 o 
  -2   8  13       47.50       39.90     16.82 o 
  -1   8  13      302.23      335.64     23.46 o 
   0   8  13      126.21      124.47     17.94 o 
   1   8  13      297.61      340.05     20.14 o 
   2   8  13       48.14       11.45     13.90 o 
   3   8  13       48.65       56.59     15.21 o 
   4   8  13        9.90       18.42     20.82 o 
   5   8  13      127.16      160.41     22.65 o 
  -4   9  13       12.26      -16.09     35.89 o 
  -3   9  13        2.89       21.10     23.96 o 
  -2   9  13      164.37      172.27     42.01 o 
  -1   9  13       30.09       39.57     22.50 o 
   0   9  13       29.16       30.02     17.89 o 
   1   9  13       30.46       36.31     18.56 o 
   2   9  13      163.48      146.30     22.17 o 
   3   9  13        2.67       22.13     22.04 o 
   4   9  13       13.06      -24.47     24.47 o 
  -3  10  13        6.86       11.87     25.86 o 
  -2  10  13        1.59       -2.70     25.30 o 
  -1  10  13       18.79        7.36     21.12 o 
   0  10  13       17.72       27.79     21.46 o 
   1  10  13       18.58       -2.12     19.84 o 
   2  10  13        1.51        3.28     26.37 o 
   3  10  13        6.82      -24.64     24.64 o 
   0   0  14     3668.41     3410.34     82.34 o 
   1   0  14      872.97      896.01     42.26 o 
   2   0  14     3220.43     3040.94     44.52 o 
   3   0  14      648.98      652.75     20.01 o 
   4   0  14     3110.59     3323.35     44.40 o 
   5   0  14       57.03       56.49     10.03 o 
   6   0  14      850.07      847.79     27.55 o 
   7   0  14       16.35       17.91     18.96 o 
   8   0  14       66.56       44.03     24.61 o 
  -8   1  14       20.53      -11.97     31.54 o 
  -7   1  14      738.19      728.10     65.67 o 
  -6   1  14       76.67       77.12     14.62 o 
  -5   1  14      641.25      670.63     19.21 o 
  -4   1  14       21.17       18.28      8.18 o 
  -3   1  14     4758.94     4271.55     50.68 o 
  -2   1  14      730.60      857.54     16.86 o 
  -1   1  14     3632.26     3311.42     46.17 o 
   0   1  14      266.52      280.71     14.62 o 
   1   1  14     3642.97     3198.03    111.24 o 
   2   1  14      729.89      836.42     21.15 o 
   3   1  14     4753.26     4328.50     61.33 o 
   4   1  14       20.89       38.94     10.62 o 
   5   1  14      625.72      641.10     19.30 o 
   6   1  14       76.43       71.47     15.17 o 
   7   1  14      735.25      768.73     29.78 o 
   8   1  14       20.53        9.06     20.11 o 
  -8   2  14      152.71      130.36     25.87 o 
  -7   2  14      103.64       89.24     21.73 o 
  -6   2  14      472.99      499.85     22.35 o 
  -5   2  14       65.58       75.65     12.89 o 
  -4   2  14     2044.95     1919.88     38.51 o 
  -3   2  14      517.30      462.35     13.37 o 
  -2   2  14     1142.46     1108.49     18.93 o 
  -1   2  14     1046.10     1003.77     20.85 o 
   0   2  14     7333.79     7344.63     88.01 o 
   1   2  14     1057.54     1012.18     23.04 o 
   2   2  14     1153.17     1162.35     21.57 o 
   3   2  14      515.07      486.60     14.80 o 
   4   2  14     2025.49     1943.24     38.57 o 
   5   2  14       68.18       61.76     13.38 o 
   6   2  14      485.17      530.65     24.23 o 
   7   2  14      102.46       78.10     18.29 o 
   8   2  14      149.84      149.23     22.90 o 
  -8   3  14       31.71       66.11     36.04 o 
  -7   3  14      151.83      130.15     22.86 o 
  -6   3  14      640.12      565.23     23.55 o 
  -5   3  14      343.31      346.05     19.27 o 
  -4   3  14      427.58      425.75     18.07 o 
  -3   3  14      362.46      364.47     21.78 o 
  -2   3  14     1012.74      899.38     20.13 o 
  -1   3  14     2598.31     2337.26     35.00 o 
   0   3  14     1049.92     1185.50     23.34 o 
   1   3  14     2623.52     2410.49     40.10 o 
   2   3  14     1015.13      935.43     18.09 o 
   3   3  14      351.04      346.40     12.18 o 
   4   3  14      434.00      420.97     16.36 o 
   5   3  14      349.30      351.16     21.70 o 
   6   3  14      636.12      546.72     25.40 o 
   7   3  14      153.77      135.35     20.24 o 
   8   3  14       32.06       40.29     21.91 o 
  -6   4  14       75.50       76.24     28.76 o 
  -5   4  14      136.41      138.54     32.98 o 
  -4   4  14       95.87      140.04     17.45 o 
  -3   4  14       91.51      100.06     14.44 o 
  -2   4  14      561.44      580.67     34.29 o 
  -1   4  14       38.60       71.07     20.20 o 
   0   4  14      237.19      192.71     21.84 o 
   1   4  14       39.61      109.29     29.78 o 
   2   4  14      559.92      582.45     15.31 o 
   3   4  14       92.33      154.57     10.96 o 
   4   4  14       93.31       79.07     12.16 o 
   5   4  14      137.43      144.44     23.84 o 
   6   4  14       77.18       84.37     17.67 o 
   7   4  14      202.47      233.16     24.47 o 
   8   4  14       12.90        4.57     21.21 o 
  -6   5  14      187.82      224.97     37.52 o 
  -5   5  14       29.00        9.53     25.14 o 
  -4   5  14       22.15       29.42     20.74 o 
  -3   5  14      154.25      180.52     26.99 o 
  -2   5  14      318.85      306.88     33.10 o 
  -1   5  14      103.95      125.29     13.68 o 
   0   5  14       61.34       59.49     11.24 o 
   1   5  14      103.08       91.01     12.51 o 
   2   5  14      317.32      313.47     16.38 o 
   3   5  14      153.27      167.39     12.30 o 
   4   5  14       23.06       -3.94     11.24 o 
   5   5  14       29.20       23.32     15.51 o 
   6   5  14      189.61      200.02     25.60 o 
   7   5  14       21.38        8.83     18.81 o 
  -7   6  14        0.74       25.51     37.98 o 
  -6   6  14       10.73      -30.21     30.21 o 
  -5   6  14       30.63       48.79     30.61 o 
  -4   6  14      164.24      261.55     36.01 o 
  -3   6  14      119.12      138.15     29.76 o 
  -2   6  14      202.81      234.79     32.38 o 
  -1   6  14       31.12       61.14     15.73 o 
   0   6  14      768.95      821.08     30.51 o 
   1   6  14       31.02       55.47     13.22 o 
   2   6  14      205.09      209.10     13.43 o 
   3   6  14      118.65      136.74     14.69 o 
   4   6  14      161.75      205.85     18.68 o 
   5   6  14       32.11       49.34     15.09 o 
   6   6  14       11.13       -7.15     20.89 o 
   7   6  14        0.59       -5.49     21.11 o 
  -6   7  14       15.53      -22.17     36.06 o 
  -5   7  14        2.86       35.64     33.52 o 
  -4   7  14      152.30      152.64     36.26 o 
  -3   7  14      457.09      447.86     43.20 o 
  -2   7  14      378.75      385.64     22.90 o 
  -1   7  14      145.97      121.76     23.86 o 
   0   7  14      400.75      398.53     28.16 o 
   1   7  14      147.60      198.60     22.86 o 
   2   7  14      377.88      390.30     19.84 o 
   3   7  14      455.09      478.98     21.82 o 
   4   7  14      153.19      145.50     20.10 o 
   5   7  14        2.69       -1.92     15.75 o 
   6   7  14       14.92      -20.41     20.44 o 
  -5   8  14       64.18       91.96     34.64 o 
  -4   8  14      117.09      135.84     38.83 o 
  -3   8  14       24.85       24.51     31.90 o 
  -2   8  14      278.23      373.25     33.03 o 
  -1   8  14        8.91       -1.28     19.79 o 
   0   8  14      174.72      181.14     19.81 o 
   1   8  14        9.32       14.04     18.55 o 
   2   8  14      280.46      358.99     21.26 o 
   3   8  14       24.33       -0.27     15.10 o 
   4   8  14      113.20       92.34     19.44 o 
   5   8  14       64.59       41.02     18.00 o 
  -4   9  14        2.34       27.70     39.12 o 
  -3   9  14      148.79      166.12     28.67 o 
  -2   9  14       10.86       -5.54     21.78 o 
  -1   9  14      186.52      184.07     45.81 o 
   0   9  14        0.27      -17.75     17.75 o 
   1   9  14      186.53      171.49     22.14 o 
   2   9  14       10.69        5.75     18.56 o 
   3   9  14      146.02      203.12     29.59 o 
   4   9  14        2.29       -3.73     25.56 o 
  -2  10  14      113.75      159.59     29.28 o 
  -1  10  14        8.39        4.10     21.14 o 
   0  10  14      159.68      164.31     24.66 o 
   1  10  14        8.53      -20.67     20.67 o 
   2  10  14      113.63       96.51     27.61 o 
   1   0  15     2465.65     2745.93     51.70 o 
   2   0  15     2111.96     1850.60     32.30 o 
   3   0  15      239.72      362.29     31.97 o 
   4   0  15      944.13      886.03     21.14 o 
   5   0  15      105.68      124.44     12.66 o 
   6   0  15      513.16      514.52     20.17 o 
   7   0  15       15.93       22.93     20.07 o 
   8   0  15       72.07       24.92     24.45 o 
  -8   1  15      126.18      113.80     27.88 o 
  -7   1  15      403.12      466.23     32.19 o 
  -6   1  15       89.75       96.12     15.50 o 
  -5   1  15      531.88      517.84     20.67 o 
  -4   1  15      379.44      367.80     14.31 o 
  -3   1  15      830.47     1008.58     22.03 o 
  -2   1  15      149.17      195.68     10.10 o 
  -1   1  15      215.88      293.77     13.10 o 
   0   1  15     1420.59     1300.80     32.64 o 
   1   1  15      211.60      321.68     38.92 o 
   2   1  15      152.55      176.70     38.19 o 
   3   1  15      828.93      979.93     24.79 o 
   4   1  15      381.25      346.15     17.74 o 
   5   1  15      522.69      436.18     17.65 o 
   6   1  15       90.48      122.47     15.74 o 
   7   1  15      409.45      487.45     27.52 o 
   8   1  15      124.22       99.68     25.77 o 
  -8   2  15       29.99       33.47     35.36 o 
  -7   2  15      196.69      161.71     25.53 o 
  -6   2  15      141.69      210.79     25.66 o 
  -5   2  15      637.43      571.72     22.05 o 
  -4   2  15      127.04      120.21     13.01 o 
  -3   2  15      233.08      231.97     21.49 o 
  -2   2  15      528.23      476.84     12.91 o 
  -1   2  15      902.97      909.98     20.61 o 
   0   2  15      729.79      846.90     24.74 o 
   1   2  15      915.55      908.45     22.72 o 
   2   2  15      530.60      460.50     14.57 o 
   3   2  15      238.65      287.90     13.17 o 
   4   2  15      127.73      126.67     13.92 o 
   5   2  15      629.64      550.70     23.00 o 
   6   2  15      139.95      155.39     19.38 o 
   7   2  15      195.25      168.65     21.21 o 
   8   2  15       31.05       37.09     21.33 o 
  -8   3  15       42.11       52.82     25.82 o 
  -7   3  15       29.95       15.96     20.85 o 
  -6   3  15      116.38      118.80     23.80 o 
  -5   3  15      368.25      377.98     19.98 o 
  -4   3  15     1138.35     1081.64     26.55 o 
  -3   3  15      109.89       88.93     10.43 o 
  -2   3  15      476.41      551.72     16.46 o 
  -1   3  15     1009.00      986.38     21.11 o 
   0   3  15     3160.20     3025.66     44.26 o 
   1   3  15     1007.50      995.08     32.98 o 
   2   3  15      481.22      570.88     16.69 o 
   3   3  15      112.83      109.96     12.98 o 
   4   3  15     1128.76     1082.26     39.66 o 
   5   3  15      366.27      362.63     21.95 o 
   6   3  15      118.02      121.48     17.73 o 
   7   3  15       28.96       49.26     17.87 o 
   8   3  15       42.95       37.56     22.56 o 
  -6   4  15      203.16      212.70     36.41 o 
  -5   4  15       63.35       -1.40     24.31 o 
  -4   4  15      736.08      652.29     41.94 o 
  -3   4  15     1319.82     1221.66     52.73 o 
  -2   4  15     1033.18     1047.70     47.59 o 
  -1   4  15     2275.58     2110.53     51.50 o 
   0   4  15      724.43      641.61     25.14 o 
   1   4  15     2289.98     2118.94     48.11 o 
   2   4  15     1025.99     1068.21     20.96 o 
   3   4  15     1309.97     1205.74     22.71 o 
   4   4  15      749.02      681.69     21.05 o 
   5   4  15       66.68       76.86     22.74 o 
   6   4  15      197.95      225.54     21.92 o 
   7   4  15      202.12      224.18     23.80 o 
  -7   5  15       48.79       56.78     36.46 o 
  -6   5  15      224.14      226.71     38.75 o 
  -5   5  15       38.52       32.27     25.88 o 
  -4   5  15       30.72       37.03     23.48 o 
  -3   5  15      758.90      610.12     39.83 o 
  -2   5  15     2139.62     2020.97     69.53 o 
  -1   5  15     1282.23     1326.99     38.36 o 
   0   5  15      518.78      474.56     19.69 o 
   1   5  15     1297.42     1315.29     30.50 o 
   2   5  15     2130.75     2043.07     35.03 o 
   3   5  15      758.76      630.01     21.00 o 
   4   5  15       33.55       25.55     16.89 o 
   5   5  15       40.48       44.06     15.45 o 
   6   5  15      223.46      253.31     23.24 o 
   7   5  15       48.97       38.82     20.87 o 
  -7   6  15       64.88       54.64     40.06 o 
  -6   6  15       69.36       16.69     36.12 o 
  -5   6  15      338.15      362.35     40.40 o 
  -4   6  15      350.38      373.79     42.37 o 
  -3   6  15      207.22      279.92     37.18 o 
  -2   6  15      424.98      380.87     34.67 o 
  -1   6  15      857.18      854.73     26.29 o 
   0   6  15      316.63      358.68     21.32 o 
   1   6  15      845.86      798.18     33.60 o 
   2   6  15      425.39      433.30     16.96 o 
   3   6  15      200.02      205.74     16.74 o 
   4   6  15      349.16      352.35     20.11 o 
   5   6  15      340.01      341.35     20.75 o 
   6   6  15       68.55       33.80     19.64 o 
   7   6  15       65.54       67.18     22.00 o 
  -6   7  15      101.75      116.38     40.97 o 
  -5   7  15      139.21      119.80     40.09 o 
  -4   7  15      134.94      192.30     38.43 o 
  -3   7  15      581.12      573.34     46.16 o 
  -2   7  15      313.44      339.18     22.24 o 
  -1   7  15       81.18       91.85     15.70 o 
   0   7  15      378.64      387.05     21.68 o 
   1   7  15       82.58       84.07     14.04 o 
   2   7  15      312.81      341.52     19.06 o 
   3   7  15      574.70      543.66     22.97 o 
   4   7  15      136.31      169.02     18.32 o 
   5   7  15      143.09      164.32     19.56 o 
   6   7  15       99.08      138.12     25.30 o 
  -5   8  15      175.99       77.75     40.57 o 
  -4   8  15        6.25      -17.35     29.67 o 
  -3   8  15       17.01      -10.76     30.76 o 
  -2   8  15       71.02       58.77     17.48 o 
  -1   8  15      235.58      217.79     36.74 o 
   0   8  15      233.47      248.61     21.76 o 
   1   8  15      236.39      221.87     18.76 o 
   2   8  15       68.93       41.10     15.34 o 
   3   8  15       18.61       23.09     17.66 o 
   4   8  15        6.75       -3.25     17.16 o 
   5   8  15      175.00      173.95     23.47 o 
  -4   9  15       47.58       50.36     37.98 o 
  -3   9  15        0.55      -13.52     32.21 o 
  -2   9  15       10.79       23.67     43.55 o 
  -1   9  15      119.02       80.00     23.87 o 
   0   9  15        0.41      -18.14     18.14 o 
   1   9  15      117.82      136.45     28.59 o 
   2   9  15       10.44       21.16     18.57 o 
   3   9  15        0.65      -16.99     23.04 o 
   4   9  15       47.48       47.61     23.30 o 
  -2  10  15        5.36      -28.79     28.79 o 
  -1  10  15        1.22        4.11     22.54 o 
   0  10  15        1.14        7.85     21.60 o 
   1  10  15        1.18       -2.39     21.90 o 
   2  10  15        5.41       -0.20     28.83 o 
   0   0  16      733.50      770.52     33.41 o 
   1   0  16     2591.27     2338.97     47.50 o 
   2   0  16     1171.49     1127.18     31.50 o 
   3   0  16     3238.76     3033.77     47.59 o 
   4   0  16       13.93       21.22      9.28 o 
   5   0  16      560.93      577.33     18.75 o 
   6   0  16      223.96      314.11     18.50 o 
   7   0  16      452.71      449.99     67.89 o 
   8   0  16       18.29       -3.53     25.45 o 
  -8   1  16      185.24      189.95     27.95 o 
  -7   1  16      248.08      278.31     28.64 o 
  -6   1  16      616.19      564.41     24.39 o 
  -5   1  16      146.97      154.22     15.78 o 
  -4   1  16      667.67      714.86     18.76 o 
  -3   1  16      789.51      708.63     17.40 o 
  -2   1  16     5807.55     5722.47     64.52 o 
  -1   1  16      730.12      786.12     19.94 o 
   0   1  16     1721.44     1707.75     37.14 o 
   1   1  16      734.50      711.12     25.15 o 
   2   1  16     5813.74     5548.60     93.20 o 
   3   1  16      783.71      667.28     21.39 o 
   4   1  16      658.40      716.22     23.64 o 
   5   1  16      152.56      164.13     13.96 o 
   6   1  16      619.21      607.65     25.49 o 
   7   1  16      245.88      269.10     23.69 o 
   8   1  16      181.07      186.72     30.08 o 
  -8   2  16       97.24       50.85     25.78 o 
  -7   2  16      212.07      246.13     32.17 o 
  -6   2  16       79.33       90.28     16.54 o 
  -5   2  16      335.03      366.34     19.40 o 
  -4   2  16      421.75      379.10     17.68 o 
  -3   2  16     1493.81     1438.77     37.03 o 
  -2   2  16       39.84       34.17      7.27 o 
  -1   2  16     3422.87     3127.86     45.97 o 
   0   2  16     3071.41     3065.68     45.38 o 
   1   2  16     3433.50     3018.24     76.49 o 
   2   2  16       37.05       33.17     10.10 o 
   3   2  16     1477.76     1449.66     26.46 o 
   4   2  16      419.43      383.77     19.36 o 
   5   2  16      341.08      391.31     22.48 o 
   6   2  16       76.91       50.23     15.98 o 
   7   2  16      210.25      208.40     25.50 o 
   8   2  16       99.11       93.04     21.61 o 
  -8   3  16      101.81      162.57     84.04 o 
  -7   3  16       71.08       84.27     23.08 o 
  -6   3  16      219.97      235.37     29.51 o 
  -5   3  16      316.38      357.50     23.80 o 
  -4   3  16      310.12      308.92     26.49 o 
  -3   3  16      439.52      415.77     16.73 o 
  -2   3  16      378.08      369.03     14.77 o 
  -1   3  16     1570.56     1659.76     93.44 o 
   0   3  16     3497.68     3348.96     48.64 o 
   1   3  16     1579.87     1652.96     33.53 o 
   2   3  16      368.04      351.17     15.28 o 
   3   3  16      432.07      441.58     19.57 o 
   4   3  16      319.24      366.20     21.77 o 
   5   3  16      316.75      385.13     22.53 o 
   6   3  16      221.97      226.36     22.14 o 
   7   3  16       71.87       78.92     22.25 o 
   8   3  16      101.55      109.90     24.72 o 
  -6   4  16      139.85      101.26     32.07 o 
  -5   4  16       92.93       80.94     29.05 o 
  -4   4  16       41.10       54.04     25.51 o 
  -3   4  16      178.48      206.94     29.07 o 
  -2   4  16      104.29      112.36     22.45 o 
  -1   4  16      336.06      344.51     24.21 o 
   0   4  16        4.66        7.33     11.99 o 
   1   4  16      330.95      334.98     21.77 o 
   2   4  16      106.49       95.72     10.34 o 
   3   4  16      179.95      224.55     12.75 o 
   4   4  16       39.31       57.12     11.84 o 
   5   4  16       96.52      107.30     18.22 o 
   6   4  16      140.41      145.44     24.29 o 
   7   4  16       52.98       30.94     19.87 o 
  -7   5  16       17.68        7.42     34.95 o 
  -6   5  16      123.34       31.30     33.87 o 
  -5   5  16       49.28       30.90     28.42 o 
  -4   5  16      225.58      215.75     32.67 o 
  -3   5  16       80.20       77.81     24.48 o 
  -2   5  16      751.01      660.59     40.51 o 
  -1   5  16      684.39      716.08     30.06 o 
   0   5  16      279.21      271.00     17.80 o 
   1   5  16      685.64      688.87     30.62 o 
   2   5  16      748.04      652.53     17.88 o 
   3   5  16       81.31       81.86     12.91 o 
   4   5  16      228.79      217.03     16.90 o 
   5   5  16       48.35       33.86     17.01 o 
   6   5  16      123.25      127.13     20.78 o 
   7   5  16       17.38       38.44     20.83 o 
  -6   6  16        8.37      -15.52     33.87 o 
  -5   6  16       68.67      116.84     36.35 o 
  -4   6  16       38.46       37.80     28.82 o 
  -3   6  16       29.83       18.15     25.11 o 
  -2   6  16      118.24      101.26     26.42 o 
  -1   6  16      194.96      206.42     17.26 o 
   0   6  16      394.47      366.56     19.98 o 
   1   6  16      194.15      178.18     17.53 o 
   2   6  16      116.80       78.67     11.99 o 
   3   6  16       30.49       23.20     12.98 o 
   4   6  16       38.39       27.97     14.01 o 
   5   6  16       70.03       61.20     15.65 o 
   6   6  16        8.86       10.42     19.22 o 
  -6   7  16        7.52      -21.60     38.18 o 
  -5   7  16        1.01       56.32     36.35 o 
  -4   7  16       13.24       -1.71     30.73 o 
  -3   7  16      144.62      206.25     35.52 o 
  -2   7  16      271.43      314.43     44.61 o 
  -1   7  16      120.38      130.36     16.77 o 
   0   7  16      134.43      117.00     16.97 o 
   1   7  16      122.45      137.22     14.67 o 
   2   7  16      270.12      316.84     19.22 o 
   3   7  16      142.26      163.85     17.15 o 
   4   7  16       13.64       38.81     15.85 o 
   5   7  16        0.84        1.59     16.64 o 
   6   7  16        7.21       -9.43     22.24 o 
  -5   8  16       24.12       34.27     39.89 o 
  -4   8  16       11.72        7.02     31.50 o 
  -3   8  16      123.18       90.65     23.78 o 
  -2   8  16       27.57       30.54     17.66 o 
  -1   8  16      182.79      176.17     19.57 o 
   0   8  16      164.78      154.39     42.36 o 
   1   8  16      181.84      198.51     18.51 o 
   2   8  16       27.85       32.87     17.62 o 
   3   8  16      121.47      120.96     25.73 o 
   4   8  16       11.65        0.29     16.80 o 
   5   8  16       24.89       29.26     19.11 o 
  -4   9  16       60.02       77.72     41.20 o 
  -3   9  16       43.01      -13.72     34.69 o 
  -2   9  16      149.71      178.32     28.04 o 
  -1   9  16      112.10      124.21     21.04 o 
   0   9  16      150.36      164.51     20.03 o 
   1   9  16      114.24      119.77     18.56 o 
   2   9  16      147.96      160.06     29.14 o 
   3   9  16       42.48       29.87     45.32 o 
   4   9  16       61.85       59.65     23.62 o 
  -1  10  16      106.87      128.46     23.80 o 
   0  10  16        1.13        6.22     22.56 o 
   1  10  16      105.58      106.92     25.18 o 
   1   0  17     3377.47     3380.21     62.12 o 
   2   0  17      155.41      217.49     19.59 o 
   3   0  17      310.96      388.83     16.92 o 
   4   0  17       90.98      100.78     11.94 o 
   5   0  17      297.35      331.87     16.49 o 
   6   0  17      250.45      203.87     22.14 o 
   7   0  17      280.60      377.31     54.72 o 
   8   0  17       13.18       22.86     25.25 o 
  -8   1  17      177.46      168.23     31.03 o 
  -7   1  17        7.87        3.34     21.86 o 
  -6   1  17        0.97       14.56     14.12 o 
  -5   1  17      464.88      444.83     21.50 o 
  -4   1  17      250.70      241.58     20.69 o 
  -3   1  17       93.60       94.80     11.86 o 
  -2   1  17       89.29      130.93     33.93 o 
  -1   1  17      527.46      502.89     19.52 o 
   0   1  17       68.50      109.40     15.66 o 
   1   1  17      534.69      539.15     22.90 o 
   2   1  17       87.78      130.54     22.84 o 
   3   1  17       90.82       79.92     11.82 o 
   4   1  17      246.98      264.48     17.62 o 
   5   1  17      465.04      442.16     18.40 o 
   6   1  17        1.24        7.37     19.60 o 
   7   1  17        7.97      -25.12     25.12 o 
   8   1  17      179.40      134.30     30.44 o 
  -8   2  17       47.42       42.23     26.27 o 
  -7   2  17       50.31       30.41     20.41 o 
  -6   2  17      130.61      134.64     17.82 o 
  -5   2  17       84.06      104.69     17.18 o 
  -4   2  17      722.68      721.93     23.12 o 
  -3   2  17       81.29      128.19     14.49 o 
  -2   2  17     1115.11     1113.90     26.12 o 
  -1   2  17       39.77      180.73     20.66 o 
   0   2  17      963.72      978.09     22.99 o 
   1   2  17       39.78      201.70     24.61 o 
   2   2  17     1124.25     1062.65     25.95 o 
   3   2  17       83.36      139.65     11.80 o 
   4   2  17      713.38      674.76     24.49 o 
   5   2  17       80.82       78.11     15.12 o 
   6   2  17      128.74      117.10     18.48 o 
   7   2  17       51.18       70.35     19.59 o 
   8   2  17       47.26       35.97     23.39 o 
  -7   3  17       10.76       -9.10     22.30 o 
  -6   3  17       25.57       15.06     15.65 o 
  -5   3  17      945.17      849.80     26.74 o 
  -4   3  17      323.90      297.57     17.80 o 
  -3   3  17      336.12      335.69     16.82 o 
  -2   3  17      232.49      212.88     13.46 o 
  -1   3  17     3927.87     3563.79     52.55 o 
   0   3  17      120.44      181.27     25.99 o 
   1   3  17     3935.50     3566.02     46.14 o 
   2   3  17      231.64      253.23     13.93 o 
   3   3  17      329.36      374.81     16.44 o 
   4   3  17      326.29      307.80     21.08 o 
   5   3  17      949.68      777.11     27.97 o 
   6   3  17       24.76       13.10     21.42 o 
   7   3  17       11.56        0.75     20.16 o 
  -6   4  17      326.21      265.34     41.20 o 
  -5   4  17        1.93        3.82     26.65 o 
  -4   4  17      119.17      151.02     29.02 o 
  -3   4  17      256.58      252.53     30.56 o 
  -2   4  17     3436.09     3340.69     94.87 o 
  -1   4  17       16.19       18.65     19.99 o 
   0   4  17     2016.46     1962.96     47.26 o 
   1   4  17       16.59       18.73     13.49 o 
   2   4  17     3432.30     3428.44     55.55 o 
   3   4  17      257.34      273.11     14.20 o 
   4   4  17      130.13      129.36     13.74 o 
   5   4  17        1.84       -7.17     14.74 o 
   6   4  17      323.17      319.74     24.16 o 
   7   4  17       14.61       -5.83     19.40 o 
  -7   5  17      163.25      150.08     43.34 o 
  -6   5  17        1.24       -9.59     31.41 o 
  -5   5  17      538.76      531.91     45.17 o 
  -4   5  17       67.50       85.45     28.36 o 
  -3   5  17      398.96      372.62     34.01 o 
  -2   5  17      261.65      299.32     33.32 o 
  -1   5  17     2153.89     2025.75     85.74 o 
   0   5  17      164.35      149.88     33.97 o 
   1   5  17     2130.62     2006.05     40.04 o 
   2   5  17      262.33      253.95     15.08 o 
   3   5  17      404.92      414.34     18.47 o 
   4   5  17       66.83       54.78     14.80 o 
   5   5  17      540.31      484.29     25.95 o 
   6   5  17        1.30      -17.59     17.73 o 
   7   5  17      164.87      203.57     27.55 o 
  -6   6  17      171.85      221.32     44.34 o 
  -5   6  17       40.87       18.37     32.10 o 
  -4   6  17      476.41      498.36     41.37 o 
  -3   6  17       54.83       43.08     26.36 o 
  -2   6  17      614.58      609.26     29.87 o 
  -1   6  17       39.90       28.35     16.23 o 
   0   6  17     1043.59     1026.67     29.76 o 
   1   6  17       39.50       42.32     13.45 o 
   2   6  17      609.18      637.22     19.26 o 
   3   6  17       55.37       48.89     13.50 o 
   4   6  17      481.54      513.47     25.31 o 
   5   6  17       41.00       62.27     19.59 o 
   6   6  17      170.66      223.62     26.79 o 
  -5   7  17      174.07      166.54     41.86 o 
  -4   7  17       31.14       32.35     29.42 o 
  -3   7  17      221.03      192.99     35.24 o 
  -2   7  17       75.86       51.88     19.36 o 
  -1   7  17      590.43      588.94     25.14 o 
   0   7  17        1.55        0.20     14.91 o 
   1   7  17      587.02      582.55     22.52 o 
   2   7  17       75.52       38.43     13.84 o 
   3   7  17      227.55      202.17     18.25 o 
   4   7  17       31.42       11.83     15.21 o 
   5   7  17      171.84      179.29     20.37 o 
  -5   8  17        1.81      -37.35     37.35 o 
  -4   8  17      151.59      191.08     44.02 o 
  -3   8  17        9.09       23.55     23.54 o 
  -2   8  17       45.82       52.11     23.95 o 
  -1   8  17       68.62       87.45     17.76 o 
   0   8  17      336.98      412.73     26.39 o 
   1   8  17       68.44      102.00     18.56 o 
   2   8  17       47.10       40.65     15.98 o 
   3   8  17        8.86       22.09     18.97 o 
   4   8  17      151.54      121.87     19.36 o 
   5   8  17        1.71       -9.76     19.51 o 
  -3   9  17       78.06       88.22     27.66 o 
  -2   9  17       32.49        9.70     23.98 o 
  -1   9  17        9.23       -6.50     18.00 o 
   0   9  17        2.65      -15.86     15.86 o 
   1   9  17        8.69       13.02     21.06 o 
   2   9  17       32.56       42.94     21.27 o 
   3   9  17       77.94       56.04     21.69 o 
   0  10  17        4.66       -0.44     27.23 o 
   0   0  18     1395.42     1278.95     46.76 o 
   1   0  18     3282.38     2899.78     57.03 o 
   2   0  18      350.82      361.14     20.02 o 
   3   0  18     1417.56     1467.80     31.30 o 
   4   0  18      360.88      391.31     16.39 o 
   5   0  18      347.91      389.08     18.50 o 
   6   0  18      357.06      365.65     24.57 o 
   7   0  18      255.98      327.08     32.66 o 
   8   0  18       32.85       60.97     26.16 o 
  -8   1  18      117.09      149.97     40.13 o 
  -7   1  18      289.60      301.08     30.98 o 
  -6   1  18      584.25      591.44     38.87 o 
  -5   1  18      260.34      240.23     18.66 o 
  -4   1  18      217.15      258.22     17.60 o 
  -3   1  18     1017.83      914.25     20.82 o 
  -2   1  18     5124.02     4990.29     68.64 o 
  -1   1  18      320.48      349.90     15.75 o 
   0   1  18      361.26      323.04     17.20 o 
   1   1  18      322.47      331.47     19.86 o 
   2   1  18     5124.83     4954.58    121.91 o 
   3   1  18     1028.72      936.08     25.64 o 
   4   1  18      223.42      299.40     18.66 o 
   5   1  18      253.09      285.62     19.06 o 
   6   1  18      581.05      602.37     22.32 o 
   7   1  18      290.62      318.35     30.69 o 
   8   1  18      117.26      108.56     28.02 o 
  -8   2  18      157.62       98.37     29.65 o 
  -7   2  18       82.49       78.47     23.71 o 
  -6   2  18      220.31      224.19     20.42 o 
  -5   2  18      587.01      618.62     24.05 o 
  -4   2  18      673.27      629.48     26.98 o 
  -3   2  18     1265.23     1138.47     27.48 o 
  -2   2  18      196.74      186.71     13.40 o 
  -1   2  18     1981.53     1795.02     35.82 o 
   0   2  18     2719.84     2790.88     44.27 o 
   1   2  18     1969.38     1839.15     31.32 o 
   2   2  18      205.35      242.44     27.35 o 
   3   2  18     1280.46     1137.41     24.41 o 
   4   2  18      661.62      614.22     23.38 o 
   5   2  18      580.50      583.93     36.23 o 
   6   2  18      224.81      296.49     34.69 o 
   7   2  18       83.24      115.37     21.34 o 
   8   2  18      155.77      172.62     47.28 o 
  -7   3  18      116.63      170.65     37.55 o 
  -6   3  18      182.52      253.75     26.35 o 
  -5   3  18       92.65      116.65     16.11 o 
  -4   3  18      414.74      431.57     20.40 o 
  -3   3  18       66.03       67.81     11.85 o 
  -2   3  18      148.51      158.27     12.92 o 
  -1   3  18     1065.94      990.11     24.52 o 
   0   3  18     3864.24     3897.75     56.34 o 
   1   3  18     1061.86     1001.43     24.28 o 
   2   3  18      148.18      147.29     17.25 o 
   3   3  18       69.86       70.46     11.08 o 
   4   3  18      414.04      458.48     27.38 o 
   5   3  18       95.65      141.46     17.80 o 
   6   3  18      184.20      213.70     22.45 o 
   7   3  18      115.27      131.16     32.23 o 
  -7   4  18       72.57      108.96     40.00 o 
  -6   4  18       83.66      112.70     33.38 o 
  -5   4  18       63.06       91.99     30.50 o 
  -4   4  18       85.99       98.55     29.22 o 
  -3   4  18       38.70       21.94     23.31 o 
  -2   4  18      100.87      130.42     26.33 o 
  -1   4  18      139.54      175.76     18.86 o 
   0   4  18      158.15      148.06     41.77 o 
   1   4  18      141.66      221.89     28.60 o 
   2   4  18       99.63      121.47     12.66 o 
   3   4  18       38.55       34.09     13.55 o 
   4   4  18       89.51       91.79     16.76 o 
   5   4  18       61.92       71.89     26.89 o 
   6   4  18       82.93       85.28     19.89 o 
   7   4  18       72.88       58.99     21.79 o 
  -7   5  18       89.35      -37.03     37.03 o 
  -6   5  18       16.23       29.87     32.50 o 
  -5   5  18       97.50      116.89     33.55 o 
  -4   5  18      116.52       91.47     31.18 o 
  -3   5  18       42.08       53.72     27.50 o 
  -2   5  18      528.88      552.88     41.06 o 
  -1   5  18      475.63      475.79     36.08 o 
   0   5  18      283.78      286.17     24.14 o 
   1   5  18      473.31      479.06     25.93 o 
   2   5  18      530.38      504.97     17.36 o 
   3   5  18       43.41       80.39     13.40 o 
   4   5  18      115.73      105.61     15.00 o 
   5   5  18       98.19      124.41     28.41 o 
   6   5  18       16.29       49.67     22.28 o 
   7   5  18       87.98       96.71     24.38 o 
  -6   6  18      135.75       72.56     38.06 o 
  -5   6  18       83.10       71.79     35.66 o 
  -4   6  18        1.20        6.88     28.67 o 
  -3   6  18       50.03       25.74     28.22 o 
  -2   6  18      151.32       99.22     29.64 o 
  -1   6  18      101.28      104.51     19.97 o 
   0   6  18      175.40      231.48     22.88 o 
   1   6  18       99.70       79.84     15.29 o 
   2   6  18      152.46      105.05     15.59 o 
   3   6  18       49.04       54.87     14.16 o 
   4   6  18        1.15      -14.86     14.86 o 
   5   6  18       83.43       98.26     21.21 o 
   6   6  18      135.77       82.58     25.92 o 
  -5   7  18       21.15       52.87     36.81 o 
  -4   7  18       27.04       40.94     33.64 o 
  -3   7  18       53.78       61.91     32.78 o 
  -2   7  18       41.76       13.83     20.68 o 
  -1   7  18      165.42      192.98     57.83 o 
   0   7  18      245.62      238.44     20.48 o 
   1   7  18      163.40      142.40     16.20 o 
   2   7  18       40.73       65.55     15.76 o 
   3   7  18       55.75       27.45     15.53 o 
   4   7  18       27.59        4.66     16.44 o 
   5   7  18       20.92       34.37     22.34 o 
  -4   8  18       29.16       -8.53     37.29 o 
  -3   8  18       46.63       59.07     24.10 o 
  -2   8  18       37.75       20.02     22.87 o 
  -1   8  18      276.25      332.68     25.36 o 
   0   8  18       49.42       44.72     20.28 o 
   1   8  18      277.61      287.63     21.24 o 
   2   8  18       37.65       48.20     16.79 o 
   3   8  18       47.37       47.36     20.11 o 
   4   8  18       29.59        1.74     17.88 o 
  -3   9  18       60.26       32.76     27.73 o 
  -2   9  18      167.51      169.13     30.81 o 
  -1   9  18       57.47       68.81     21.29 o 
   0   9  18      126.49      112.30     31.77 o 
   1   9  18       56.36       52.75     17.46 o 
   2   9  18      169.49      166.68     33.87 o 
   3   9  18       61.65       69.16     22.72 o 
   1   0  19      129.90      208.67     14.11 o 
   2   0  19      202.20      236.69     25.56 o 
   3   0  19       69.56       68.55     11.64 o 
   4   0  19        3.70       -9.96      9.96 o 
   5   0  19       93.11      123.42     15.81 o 
   6   0  19      270.18      260.19     21.77 o 
   7   0  19      121.15       79.30     26.00 o 
   8   0  19       32.90        6.06     24.23 o 
  -7   1  19       87.19      144.21     25.35 o 
  -6   1  19       68.79       72.64     20.84 o 
  -5   1  19       44.84       13.01     18.68 o 
  -4   1  19      488.47      458.24     20.42 o 
  -3   1  19      258.56      345.32     14.99 o 
  -2   1  19      329.45      316.24     17.21 o 
  -1   1  19      251.51      332.86     19.76 o 
   0   1  19      505.55      440.72     20.46 o 
   1   1  19      251.60      313.87     15.83 o 
   2   1  19      329.96      319.55     21.21 o 
   3   1  19      256.43      352.51     18.13 o 
   4   1  19      487.37      441.52     41.95 o 
   5   1  19       47.02       45.52     12.58 o 
   6   1  19       67.38       62.31     14.76 o 
   7   1  19       86.35      127.97     35.74 o 
  -7   2  19      100.56       89.88     24.90 o 
  -6   2  19        0.50       -4.75     16.42 o 
  -5   2  19      772.67      742.73     26.14 o 
  -4   2  19       97.68      147.03     15.44 o 
  -3   2  19       68.89       99.85     12.84 o 
  -2   2  19      516.20      607.03     20.27 o 
  -1   2  19      566.88      594.63     19.97 o 
   0   2  19      263.95      368.96     16.69 o 
   1   2  19      561.51      581.49     19.22 o 
   2   2  19      524.54      569.52     20.85 o 
   3   2  19       70.38       69.78     10.91 o 
   4   2  19       96.65      139.26     23.66 o 
   5   2  19      768.38      722.61     27.58 o 
   6   2  19        0.54      -13.16     15.65 o 
   7   2  19      101.44       88.60     25.57 o 
  -6   3  19      101.40      121.46     34.92 o 
  -5   3  19      148.65      133.90     21.43 o 
  -4   3  19      944.32      858.06     32.33 o 
  -3   3  19      138.27      151.39     19.03 o 
  -2   3  19       60.30       56.03     34.55 o 
  -1   3  19      734.48      668.66     45.99 o 
   0   3  19     4904.22     4858.02     69.38 o 
   1   3  19      734.36      645.57     21.74 o 
   2   3  19       55.19       80.43     13.12 o 
   3   3  19      136.79      136.40     13.13 o 
   4   3  19      947.34      866.63     28.86 o 
   5   3  19      149.45      172.33     19.89 o 
   6   3  19       99.51      137.10     33.00 o 
   7   3  19       24.04       19.74     21.42 o 
  -7   4  19      193.31      327.68     50.87 o 
  -6   4  19       97.51      109.19     36.23 o 
  -5   4  19      214.63       99.46     33.32 o 
  -4   4  19      272.85      259.52     34.49 o 
  -3   4  19      344.91      373.13     37.15 o 
  -2   4  19     1000.40      878.97     47.96 o 
  -1   4  19     1420.07     1265.97     71.09 o 
   0   4  19       88.30      112.99     18.74 o 
   1   4  19     1423.99     1247.11     38.28 o 
   2   4  19      995.64      942.42     23.94 o 
   3   4  19      345.65      384.09     22.30 o 
   4   4  19      267.68      296.14     22.03 o 
   5   4  19      215.33      149.31     20.31 o 
   6   4  19       99.23      115.58     23.76 o 
   7   4  19      193.11      206.36     27.13 o 
  -6   5  19      292.80      377.01     47.93 o 
  -5   5  19      168.79      128.05     37.06 o 
  -4   5  19      310.08      351.62     39.86 o 
  -3   5  19      240.50      253.10     34.27 o 
  -2   5  19      622.30      608.66     42.00 o 
  -1   5  19      840.03      755.74     31.80 o 
   0   5  19      862.07      966.47     35.56 o 
   1   5  19      823.95      766.46     31.77 o 
   2   5  19      629.63      608.30     21.35 o 
   3   5  19      241.68      235.77     39.27 o 
   4   5  19      305.65      321.97     24.11 o 
   5   5  19      169.95      156.43     21.04 o 
   6   5  19      297.53      335.00     33.64 o 
  -6   6  19       31.76       19.43     38.46 o 
  -5   6  19      202.83      200.21     41.37 o 
  -4   6  19      141.58      114.78     35.18 o 
  -3   6  19      207.01      268.99     38.92 o 
  -2   6  19      111.42      107.96     21.79 o 
  -1   6  19      552.63      523.80     37.11 o 
   0   6  19      400.90      407.65     35.48 o 
   1   6  19      554.21      512.22     25.12 o 
   2   6  19      113.48      105.07     15.29 o 
   3   6  19      211.32      200.17     20.57 o 
   4   6  19      143.24      143.85     18.19 o 
   5   6  19      201.97      218.59     25.36 o 
   6   6  19       31.50       22.07     22.56 o 
  -5   7  19       30.64       30.39     36.63 o 
  -4   7  19       96.75      123.60     37.83 o 
  -3   7  19      262.83      213.81     39.12 o 
  -2   7  19      401.48      388.11     31.96 o 
  -1   7  19      154.50      158.48     23.57 o 
   0   7  19      282.29      318.21     29.52 o 
   1   7  19      151.18      114.56     16.14 o 
   2   7  19      408.64      408.16     22.57 o 
   3   7  19      266.90      267.26     20.28 o 
   4   7  19       93.85      129.38     19.68 o 
   5   7  19       29.98        6.80     22.40 o 
  -4   8  19       53.65        5.14     34.58 o 
  -3   8  19       92.45       68.12     26.28 o 
  -2   8  19       55.17       58.47     23.71 o 
  -1   8  19      108.76       72.99     32.81 o 
   0   8  19      184.70      189.83     32.36 o 
   1   8  19      109.03      129.50     18.57 o 
   2   8  19       57.08       63.43     24.99 o 
   3   8  19       92.96       46.11     21.20 o 
   4   8  19       52.98       42.59     19.37 o 
  -2   9  19      106.67      159.92     50.33 o 
  -1   9  19       33.54      -22.53     25.67 o 
   0   9  19        5.71      -17.22     17.22 o 
   1   9  19       33.95       52.07     19.42 o 
   2   9  19      106.76      128.67     30.70 o 
   0   0  20     2500.83     2487.91     73.10 o 
   1   0  20      783.80      629.21     25.33 o 
   2   0  20     1978.40     1951.77     47.15 o 
   3   0  20      179.62      142.87     14.77 o 
   4   0  20      582.02      588.24     19.99 o 
   5   0  20      104.19      121.32     16.79 o 
   6   0  20      842.50      872.59     31.40 o 
   7   0  20       67.76       81.79     23.29 o 
  -7   1  20      589.77      618.05     36.56 o 
  -6   1  20       55.49       15.10     15.95 o 
  -5   1  20      241.11      267.93     30.18 o 
  -4   1  20      118.78      126.26     16.39 o 
  -3   1  20     2475.67     2245.30     54.22 o 
  -2   1  20      306.77      327.55     17.62 o 
  -1   1  20     1909.28     1699.63     33.82 o 
   0   1  20      203.70      265.69     18.32 o 
   1   1  20     1888.40     1661.99     41.33 o 
   2   1  20      306.09      318.66     22.05 o 
   3   1  20     2486.91     2281.59     43.68 o 
   4   1  20      121.11      117.86     17.76 o 
   5   1  20      238.41      234.26     17.21 o 
   6   1  20       56.58       37.98     17.78 o 
   7   1  20      590.46      552.91     37.84 o 
  -7   2  20       21.31       23.03     23.16 o 
  -6   2  20      365.26      443.89     26.82 o 
  -5   2  20        1.58       17.73     14.25 o 
  -4   2  20     1008.63      955.28     27.78 o 
  -3   2  20      549.52      580.28     25.37 o 
  -2   2  20      651.88      667.51     26.59 o 
  -1   2  20      656.05      665.19     24.58 o 
   0   2  20     4814.98     4780.37     67.20 o 
   1   2  20      651.17      684.82     21.36 o 
   2   2  20      667.14      638.97     22.03 o 
   3   2  20      550.97      537.89     18.38 o 
   4   2  20     1007.91      973.50     29.92 o 
   5   2  20        1.62        8.93     15.04 o 
   6   2  20      364.12      448.90     26.82 o 
   7   2  20       21.62       -3.23     18.82 o 
  -6   3  20      151.21      106.02     35.09 o 
  -5   3  20      342.04      437.67     44.77 o 
  -4   3  20      206.94      272.87     34.15 o 
  -3   3  20      397.04      353.07     51.73 o 
  -2   3  20      148.78      152.00     17.24 o 
  -1   3  20      826.21      774.68     23.30 o 
   0   3  20      882.61     1021.95     31.42 o 
   1   3  20      820.12      745.46     22.26 o 
   2   3  20      148.86      130.36     15.21 o 
   3   3  20      397.59      381.96     18.68 o 
   4   3  20      203.53      208.56     21.93 o 
   5   3  20      343.13      409.38     31.27 o 
   6   3  20      151.44      139.75     21.99 o 
   7   3  20       52.00       41.25     24.40 o 
  -7   4  20       70.53       82.57     41.57 o 
  -6   4  20      129.61      115.12     37.01 o 
  -5   4  20       22.04      -16.12     28.59 o 
  -4   4  20      119.47       86.65     31.58 o 
  -3   4  20      118.41      169.48     29.42 o 
  -2   4  20      120.18      160.80     27.99 o 
  -1   4  20       10.31       84.39     37.21 o 
   0   4  20      243.64      244.92     39.02 o 
   1   4  20       10.57       46.81     16.65 o 
   2   4  20      118.71      165.69     24.28 o 
   3   4  20      116.35      141.17     21.41 o 
   4   4  20      116.39       84.55     18.07 o 
   5   4  20       22.67       27.22     17.40 o 
   6   4  20      131.76      137.07     23.27 o 
   7   4  20       69.26       69.74     23.80 o 
  -6   5  20      225.40      205.46     42.48 o 
  -5   5  20        7.90       -9.07     28.39 o 
  -4   5  20        2.39       29.36     25.54 o 
  -3   5  20       30.95       38.23     27.48 o 
  -2   5  20      138.09      130.41     21.83 o 
  -1   5  20      208.11      222.60     24.16 o 
   0   5  20      215.11      162.49     21.43 o 
   1   5  20      209.46      240.16     54.22 o 
   2   5  20      138.91      159.21     15.92 o 
   3   5  20       31.76       46.34     20.78 o 
   4   5  20        2.62       16.90     17.16 o 
   5   5  20        8.07      -16.74     18.02 o 
   6   5  20      224.23      280.67     27.80 o 
  -6   6  20       53.95       24.28     37.92 o 
  -5   6  20       37.67      -11.30     32.10 o 
  -4   6  20       73.34       58.80     33.87 o 
  -3   6  20       60.85       48.62     28.27 o 
  -2   6  20      192.83      196.06     24.59 o 
  -1   6  20       12.86       11.49     22.51 o 
   0   6  20      300.07      316.37     27.60 o 
   1   6  20       12.98        1.89     17.87 o 
   2   6  20      191.59      174.30     20.00 o 
   3   6  20       61.52       74.73     16.53 o 
   4   6  20       72.86       67.23     17.00 o 
   5   6  20       36.60       35.71     21.76 o 
   6   6  20       54.00       60.21     27.54 o 
  -5   7  20       47.92       62.60     41.54 o 
  -4   7  20       32.21       12.27     36.75 o 
  -3   7  20       58.28       61.66     22.32 o 
  -2   7  20       37.19       14.45     20.80 o 
  -1   7  20       88.12      157.62     25.33 o 
   0   7  20        0.24        4.16     19.46 o 
   1   7  20       87.53      113.97     19.02 o 
   2   7  20       37.52       28.10     15.16 o 
   3   7  20       58.36       46.74     17.00 o 
   4   7  20       31.89       32.28     17.78 o 
   5   7  20       49.02       50.76     24.30 o 
  -4   8  20       75.59       37.23     39.80 o 
  -3   8  20        4.80       -0.08     25.10 o 
  -2   8  20      129.05      214.24     34.78 o 
  -1   8  20       20.97        5.79     23.79 o 
   0   8  20      160.17      130.54     27.32 o 
   1   8  20       20.47       18.93     16.60 o 
   2   8  20      131.08      136.97     22.66 o 
   3   8  20        4.85      -19.24     19.24 o 
   4   8  20       76.41       72.50     20.72 o 
  -2   9  20        4.07       -4.49     26.28 o 
  -1   9  20      174.38      154.50     31.45 o 
   0   9  20        0.26      -18.57     18.57 o 
   1   9  20      178.08      153.14     21.75 o 
   2   9  20        3.96       17.78     21.91 o 
   1   0  21      607.84      583.02     32.01 o 
   2   0  21      204.31      198.32     28.87 o 
   3   0  21       50.77       98.17     14.09 o 
   4   0  21        0.80      -10.35     11.96 o 
   5   0  21       76.38       79.02     16.77 o 
   6   0  21      270.67      322.56     24.95 o 
   7   0  21        0.95      -17.81     22.14 o 
  -7   1  21       72.64       79.40     25.28 o 
  -6   1  21       59.47       35.79     18.36 o 
  -5   1  21      149.71      182.00     18.83 o 
  -4   1  21      102.00       88.46     15.59 o 
  -3   1  21      627.75      655.15     23.58 o 
  -2   1  21       80.11       80.60     13.08 o 
  -1   1  21       57.97      143.94     13.80 o 
   0   1  21     3377.12     3405.78     64.82 o 
   1   1  21       56.63      167.19     16.95 o 
   2   1  21       77.37       86.22     18.05 o 
   3   1  21      632.49      645.75     23.80 o 
   4   1  21      100.57      125.90     17.14 o 
   5   1  21      145.81      174.98     16.50 o 
   6   1  21       60.36       70.90     19.12 o 
   7   1  21       72.51       90.66     25.84 o 
  -7   2  21      103.48       53.18     38.09 o 
  -6   2  21      131.08      122.39     20.45 o 
  -5   2  21       56.83       78.10     16.94 o 
  -4   2  21      295.66      337.77     20.78 o 
  -3   2  21      194.85      183.38     16.57 o 
  -2   2  21        2.93       -9.78     13.71 o 
  -1   2  21     1022.21     1008.63     31.94 o 
   0   2  21        8.90       57.62     11.38 o 
   1   2  21     1017.03     1026.76     26.48 o 
   2   2  21        3.42       -5.19     11.14 o 
   3   2  21      196.44      195.99     15.26 o 
   4   2  21      295.12      306.99     21.09 o 
   5   2  21       59.31      101.82     18.28 o 
   6   2  21      129.56      106.32     27.30 o 
   7   2  21      103.62      113.30     27.79 o 
  -6   3  21      117.64      132.70     36.95 o 
  -5   3  21      115.76       69.53     31.93 o 
  -4   3  21      971.99      856.97     51.19 o 
  -3   3  21       74.98       66.02     26.42 o 
  -2   3  21       79.43       62.63     23.77 o 
  -1   3  21      106.39      123.59     35.31 o 
   0   3  21     5356.08     5341.20     94.13 o 
   1   3  21      104.62      117.49     18.66 o 
   2   3  21       88.22      128.21     16.02 o 
   3   3  21       73.53       97.62     16.46 o 
   4   3  21      971.53      907.84     30.86 o 
   5   3  21      115.67      131.44     20.57 o 
   6   3  21      118.96      110.73     20.95 o 
   7   3  21       14.59      -10.07     21.05 o 
  -6   4  21       56.55       59.97     31.56 o 
  -5   4  21      262.63      244.00     41.51 o 
  -4   4  21       54.22       39.06     28.02 o 
  -3   4  21      978.13      870.75     48.96 o 
  -2   4  21      612.68      538.76     40.06 o 
  -1   4  21      919.94      877.03     62.30 o 
   0   4  21       13.13       24.79     15.98 o 
   1   4  21      911.28      873.08     34.13 o 
   2   4  21      606.58      575.62     23.53 o 
   3   4  21      969.77      848.24     29.90 o 
   4   4  21       56.26       36.11     16.78 o 
   5   4  21      265.86      257.07     24.44 o 
   6   4  21       55.59       23.78     20.47 o 
  -6   5  21      172.96      219.81     46.68 o 
  -5   5  21       50.63       67.16     35.35 o 
  -4   5  21      463.24      496.05     45.56 o 
  -3   5  21      158.09      171.93     36.78 o 
  -2   5  21      738.39      760.80     33.97 o 
  -1   5  21      140.11      155.71     21.56 o 
   0   5  21      546.12      580.77     31.80 o 
   1   5  21      144.11      120.03     20.75 o 
   2   5  21      735.30      748.27     37.37 o 
   3   5  21      155.24      148.26     21.48 o 
   4   5  21      462.17      472.96     29.16 o 
   5   5  21       50.57       23.59     24.06 o 
   6   5  21      171.75      146.26     24.27 o 
  -5   6  21      198.31      224.71     44.97 o 
  -4   6  21       38.24       27.33     31.07 o 
  -3   6  21      522.57      560.96     53.33 o 
  -2   6  21       23.97       20.68     19.62 o 
  -1   6  21      366.58      377.41     30.39 o 
   0   6  21      102.73      138.27     24.28 o 
   1   6  21      366.44      405.00     42.13 o 
   2   6  21       25.25        6.93     30.97 o 
   3   6  21      526.93      520.57     29.11 o 
   4   6  21       36.82       40.76     19.73 o 
   5   6  21      199.35      196.96     26.67 o 
  -4   7  21      152.68      178.12     39.03 o 
  -3   7  21       35.34       78.98     38.67 o 
  -2   7  21      359.86      379.79     31.74 o 
  -1   7  21      317.56      347.01     30.25 o 
   0   7  21      120.13      197.86     26.91 o 
   1   7  21      321.31      334.78     30.99 o 
   2   7  21      362.82      371.74     27.84 o 
   3   7  21       33.82       -4.30     23.91 o 
   4   7  21      154.15      165.25     20.24 o 
  -3   8  21       53.34       35.15     24.82 o 
  -2   8  21       18.35        7.67     25.09 o 
  -1   8  21      147.31      141.02     27.88 o 
   0   8  21       67.60       62.63     36.23 o 
   1   8  21      150.15      158.10     21.82 o 
   2   8  21       19.02      -20.19     20.19 o 
   3   8  21       53.53       50.11     21.85 o 
  -1   9  21       15.18       29.24     47.18 o 
   0   9  21       11.78       14.78     24.14 o 
   1   9  21       15.26        5.30     18.95 o 
   0   0  22     4553.18     4454.10    112.41 o 
   1   0  22      338.13      325.06     22.33 o 
   2   0  22      611.34      643.40     28.67 o 
   3   0  22     1222.47     1256.68     31.58 o 
   4   0  22      350.41      354.06     22.60 o 
   5   0  22      342.28      291.32     22.58 o 
   6   0  22      142.24      137.89     23.61 o 
   7   0  22       70.17       77.75     39.16 o 
  -7   1  22      107.58       33.42     26.98 o 
  -6   1  22      495.11      538.47     27.60 o 
  -5   1  22      104.23      160.86     31.20 o 
  -4   1  22       27.46       -0.82     36.09 o 
  -3   1  22      772.92      744.07     25.19 o 
  -2   1  22     1954.61     1991.28     39.57 o 
  -1   1  22     1464.51     1368.28     31.76 o 
   0   1  22      371.92      478.34     23.72 o 
   1   1  22     1484.29     1393.77     38.90 o 
   2   1  22     1960.25     1910.73     49.91 o 
   3   1  22      784.23      723.10     25.47 o 
   4   1  22       30.04       39.76     18.57 o 
   5   1  22      105.38      131.94     16.65 o 
   6   1  22      494.61      507.06     29.17 o 
   7   1  22      105.47       72.50     32.75 o 
  -7   2  22       60.27       87.77     27.45 o 
  -6   2  22       79.51       89.08     20.36 o 
  -5   2  22      404.51      429.36     24.53 o 
  -4   2  22      508.02      520.35     22.97 o 
  -3   2  22      190.32      192.62     17.06 o 
  -2   2  22      250.91      237.38     17.52 o 
  -1   2  22     1030.91      985.85     36.94 o 
   0   2  22      508.89      567.16     21.20 o 
   1   2  22     1029.97      991.69     26.78 o 
   2   2  22      257.94      258.91     18.20 o 
   3   2  22      191.99      210.14     16.02 o 
   4   2  22      510.29      540.49     24.81 o 
   5   2  22      400.95      441.88     27.40 o 
   6   2  22       77.64       73.47     16.94 o 
   7   2  22       61.40       76.58     30.50 o 
  -6   3  22      315.04      329.80     45.42 o 
  -5   3  22      139.38      173.39     34.52 o 
  -4   3  22      296.01      374.16     43.31 o 
  -3   3  22      535.86      502.01     39.40 o 
  -2   3  22      248.07      270.45     35.84 o 
  -1   3  22      126.53      207.64     21.38 o 
   0   3  22      482.82      468.78     43.80 o 
   1   3  22      132.68      189.99     20.87 o 
   2   3  22      240.66      233.49     29.40 o 
   3   3  22      536.70      505.74     24.33 o 
   4   3  22      296.70      304.85     33.25 o 
   5   3  22      138.21      132.31     20.18 o 
   6   3  22      313.64      280.81     26.92 o 
  -6   4  22       37.28       35.09     37.52 o 
  -5   4  22      134.18       79.37     35.29 o 
  -4   4  22       15.74       36.32     27.08 o 
  -3   4  22      145.21      166.48     31.18 o 
  -2   4  22      435.06      447.65     44.11 o 
  -1   4  22       35.40       27.19     17.21 o 
   0   4  22        0.51      -15.14     15.14 o 
   1   4  22       34.58       90.88     58.53 o 
   2   4  22      437.70      447.79     22.14 o 
   3   4  22      144.47      173.97     19.44 o 
   4   4  22       15.10       14.98     16.09 o 
   5   4  22      134.07      159.48     28.22 o 
   6   4  22       36.90       22.65     22.26 o 
  -6   5  22       63.52       68.30     41.88 o 
  -5   5  22       41.49       56.98     36.15 o 
  -4   5  22       81.41       64.99     33.35 o 
  -3   5  22       18.21       26.96     29.16 o 
  -2   5  22       45.10       16.27     18.56 o 
  -1   5  22       53.84       91.42     21.36 o 
   0   5  22      123.26       90.35     20.21 o 
   1   5  22       53.72       56.41     19.64 o 
   2   5  22       44.45       52.54     16.47 o 
   3   5  22       18.31       33.73     16.66 o 
   4   5  22       83.10       85.95     22.28 o 
   5   5  22       41.36       48.64     20.05 o 
   6   5  22       62.04       42.36     22.58 o 
  -5   6  22       71.73       92.24     40.66 o 
  -4   6  22       15.28      -28.16     29.24 o 
  -3   6  22       26.90       67.76     32.24 o 
  -2   6  22        0.68        6.14     18.64 o 
  -1   6  22       47.02       48.31     21.21 o 
   0   6  22      157.85      202.57     39.40 o 
   1   6  22       45.88       42.43     21.74 o 
   2   6  22        0.60        1.36     17.58 o 
   3   6  22       27.23       14.99     18.86 o 
   4   6  22       15.80        9.21     20.96 o 
   5   6  22       71.19       55.23     23.43 o 
  -4   7  22       91.53      112.36     41.80 o 
  -3   7  22       77.72       81.38     25.89 o 
  -2   7  22       67.21       78.83     24.35 o 
  -1   7  22       73.44       65.04     24.18 o 
   0   7  22        7.89        8.15     21.97 o 
   1   7  22       74.11       98.54     26.38 o 
   2   7  22       65.55       43.78     25.41 o 
   3   7  22       76.85       98.74     29.04 o 
   4   7  22       92.49       55.30     29.26 o 
  -3   8  22       80.45       76.62     28.49 o 
  -2   8  22       50.82       36.50     25.59 o 
  -1   8  22       94.90       91.04     37.05 o 
   0   8  22       36.07       23.19     25.92 o 
   1   8  22       98.27       73.03     28.58 o 
   2   8  22       51.23       62.35     28.80 o 
   3   8  22       79.76       83.16     24.79 o 
   1   0  23     1068.20     1229.09     36.98 o 
   2   0  23       99.95      106.87     21.50 o 
   3   0  23       19.85       78.02     12.89 o 
   4   0  23       50.11       50.89     15.82 o 
   5   0  23       69.71      100.27     19.07 o 
   6   0  23       58.17       52.33     23.34 o 
   7   0  23        0.54        0.26     26.00 o 
  -7   1  23        1.98       -1.02     27.57 o 
  -6   1  23        9.36      -15.38     17.87 o 
  -5   1  23      268.42      292.45     25.46 o 
  -4   1  23      148.09      134.95     17.63 o 
  -3   1  23      152.37      188.37     18.42 o 
  -2   1  23      138.40      202.81     24.09 o 
  -1   1  23     1847.94     1806.31     40.20 o 
   0   1  23       49.93       32.77     10.97 o 
   1   1  23     1829.02     1768.69     44.82 o 
   2   1  23      138.90      187.67     27.58 o 
   3   1  23      156.62      188.70     24.18 o 
   4   1  23      148.02      137.71     17.67 o 
   5   1  23      268.36      311.25     24.00 o 
   6   1  23        9.22       19.32     19.18 o 
   7   1  23        2.22       29.21     26.34 o 
  -6   2  23      223.90      247.39     30.14 o 
  -5   2  23       56.18       53.36     17.25 o 
  -4   2  23       64.40       77.97     16.28 o 
  -3   2  23      423.64      429.47     22.55 o 
  -2   2  23      384.31      379.45     20.67 o 
  -1   2  23       32.03       77.44     15.08 o 
   0   2  23     1347.46     1311.84     31.54 o 
   1   2  23       31.47       54.97     11.88 o 
   2   2  23      383.04      418.79     23.24 o 
   3   2  23      423.52      401.33     18.34 o 
   4   2  23       67.38       76.32     17.37 o 
   5   2  23       54.18      105.42     20.30 o 
   6   2  23      225.70      225.14     21.76 o 
   7   2  23       68.68       88.59     40.00 o 
  -6   3  23       73.03      110.82     37.83 o 
  -5   3  23      431.02      471.17     48.82 o 
  -4   3  23      126.47      135.81     31.84 o 
  -3   3  23      334.47      416.36     43.37 o 
  -2   3  23        3.90       -1.94     24.11 o 
  -1   3  23     1039.83     1000.65     35.75 o 
   0   3  23       57.97       76.22     17.42 o 
   1   3  23     1060.23      924.87     46.75 o 
   2   3  23        4.09       13.16     14.07 o 
   3   3  23      336.99      393.30     25.13 o 
   4   3  23      125.63      116.69     19.61 o 
   5   3  23      431.01      442.38     28.95 o 
   6   3  23       74.42      132.24     30.77 o 
  -6   4  23      242.03      187.51     40.94 o 
  -5   4  23       84.40      108.76     38.57 o 
  -4   4  23      318.06      389.03     43.51 o 
  -3   4  23       71.88       80.54     31.10 o 
  -2   4  23     1441.32     1543.54     46.85 o 
  -1   4  23      158.24      158.26     20.99 o 
   0   4  23        5.57       -2.70     16.03 o 
   1   4  23      163.12      164.31     31.54 o 
   2   4  23     1443.42     1515.21     48.47 o 
   3   4  23       73.73       40.34     21.24 o 
   4   4  23      314.83      290.23     26.01 o 
   5   4  23       84.57       89.65     21.70 o 
   6   4  23      241.58      247.44     26.76 o 
  -5   5  23      241.33      312.11     47.48 o 
  -4   5  23      106.77       93.50     37.18 o 
  -3   5  23      626.56      561.90     47.99 o 
  -2   5  23       74.29       55.17     21.39 o 
  -1   5  23      690.28      639.97     47.98 o 
   0   5  23      549.36      548.70     31.09 o 
   1   5  23      703.47      620.00     32.23 o 
   2   5  23       76.88       82.66     18.25 o 
   3   5  23      618.68      566.20     29.13 o 
   4   5  23      108.87       81.62     20.93 o 
   5   5  23      239.14      215.52     24.92 o 
  -5   6  23       28.96      -13.50     39.26 o 
  -4   6  23      293.72      238.12     43.40 o 
  -3   6  23       50.59       30.12     22.17 o 
  -2   6  23      370.25      426.73     33.19 o 
  -1   6  23      109.62      116.14     23.79 o 
   0   6  23      438.80      555.32     32.59 o 
   1   6  23      109.77       76.99     23.37 o 
   2   6  23      372.40      399.60     34.77 o 
   3   6  23       49.66       55.99     20.32 o 
   4   6  23      294.86      328.60     61.01 o 
   5   6  23       29.40       19.00     22.46 o 
  -4   7  23       42.74       42.17     37.98 o 
  -3   7  23      151.31       74.99     27.06 o 
  -2   7  23       34.87       58.68     48.26 o 
  -1   7  23      175.02      141.02     44.58 o 
   0   7  23        1.21      -11.17     23.27 o 
   1   7  23      177.08      173.23     28.02 o 
   2   7  23       33.88        3.69     28.75 o 
   3   7  23      151.74      168.00     32.31 o 
   4   7  23       43.29       22.35     23.93 o 
  -2   8  23       15.54       22.74     26.08 o 
  -1   8  23        2.69      -20.75     32.20 o 
   0   8  23      275.30      303.48     35.26 o 
   1   8  23        2.69       -0.34     23.31 o 
   2   8  23       16.11      -15.81     29.33 o 
   0   0  24       31.07       24.31     18.69 o 
   1   0  24     1806.22     1659.18     44.05 o 
   2   0  24       81.83       98.96     37.43 o 
   3   0  24     1293.99     1167.66     35.32 o 
   4   0  24       42.37       22.61     14.86 o 
   5   0  24      682.66      664.67     28.81 o 
   6   0  24        3.42       -8.27     19.34 o 
  -6   1  24      222.63      214.93     30.02 o 
  -5   1  24      123.43      107.89     19.41 o 
  -4   1  24      593.70      598.05     26.24 o 
  -3   1  24      359.33      325.75     22.25 o 
  -2   1  24     2875.19     2868.24     51.62 o 
  -1   1  24      202.20      227.36     17.33 o 
   0   1  24       13.05       10.64     11.65 o 
   1   1  24      201.25      218.52     20.17 o 
   2   1  24     2894.93     2893.31     65.81 o 
   3   1  24      363.20      321.64     18.22 o 
   4   1  24      594.60      581.82     34.30 o 
   5   1  24      122.13      116.77     21.40 o 
   6   1  24      217.95      229.26     25.00 o 
  -6   2  24        9.23       11.61     34.21 o 
  -5   2  24      586.63      533.11     34.45 o 
  -4   2  24      295.51      289.98     27.66 o 
  -3   2  24      798.62      727.75     49.13 o 
  -2   2  24       52.12       43.00     17.03 o 
  -1   2  24      332.69      356.26     20.52 o 
   0   2  24      367.84      399.20     19.54 o 
   1   2  24      340.11      365.36     19.25 o 
   2   2  24       52.21       57.69     15.05 o 
   3   2  24      808.79      788.22     28.45 o 
   4   2  24      294.18      280.01     25.65 o 
   5   2  24      581.43      540.24     28.38 o 
   6   2  24        9.69       -0.62     37.33 o 
  -6   3  24      146.25      232.36     44.51 o 
  -5   3  24      307.78      459.64     51.33 o 
  -4   3  24      210.89      292.85     43.14 o 
  -3   3  24        3.31       -9.56     27.08 o 
  -2   3  24      311.49      328.16     26.63 o 
  -1   3  24      532.60      466.12     36.93 o 
   0   3  24      864.47      921.56     35.91 o 
   1   3  24      529.64      490.05     41.93 o 
   2   3  24      319.81      310.46     25.38 o 
   3   3  24        3.40       33.34     29.38 o 
   4   3  24      207.48      247.65     25.56 o 
   5   3  24      307.79      341.04     37.07 o 
   6   3  24      145.88      179.93     25.30 o 
  -6   4  24       30.93      -32.50     37.52 o 
  -5   4  24       36.87      -17.75     31.56 o 
  -4   4  24      217.91      234.81     40.86 o 
  -3   4  24      102.54      157.38     33.32 o 
  -2   4  24        0.47       14.82     16.98 o 
  -1   4  24      312.50      365.80     28.92 o 
   0   4  24        6.47       11.52     16.36 o 
   1   4  24      315.48      351.72     47.93 o 
   2   4  24        0.57       10.05     18.82 o 
   3   4  24      101.52      140.12     25.29 o 
   4   4  24      218.01      170.23     22.94 o 
   5   4  24       36.06       -8.99     20.05 o 
   6   4  24       31.96       38.84     23.92 o 
  -5   5  24       35.02       46.93     37.72 o 
  -4   5  24       50.63      -27.90     29.84 o 
  -3   5  24       71.64       32.13     29.70 o 
  -2   5  24       35.06       -5.97     20.41 o 
  -1   5  24      126.75      167.05     45.95 o 
   0   5  24      381.05      358.52     37.05 o 
   1   5  24      125.94      258.42     60.63 o 
   2   5  24       34.97       17.17     17.63 o 
   3   5  24       73.32      108.45     26.94 o 
   4   5  24       50.22       35.65     33.66 o 
   5   5  24       34.12       58.03     22.86 o 
  -4   6  24       12.93       53.84     35.44 o 
  -3   6  24       24.16       10.21     23.38 o 
  -2   6  24       29.27       46.03     20.76 o 
  -1   6  24       26.52       16.97     22.21 o 
   0   6  24       43.83       66.19     22.94 o 
   1   6  24       27.43       27.43     23.03 o 
   2   6  24       29.92       46.36     19.76 o 
   3   6  24       24.11        8.84     25.04 o 
   4   6  24       12.37       30.85     22.64 o 
  -3   7  24       26.55       22.56     25.88 o 
  -2   7  24      109.25       78.67     27.37 o 
  -1   7  24       27.05       -2.19     24.07 o 
   0   7  24       51.36       51.52     24.82 o 
   1   7  24       26.86       22.60     25.93 o 
   2   7  24      109.55      101.29     30.34 o 
   3   7  24       26.34       46.84     37.55 o 
  -2   8  24        0.35      -36.29     36.29 o 
  -1   8  24       98.51       92.92     30.93 o 
   0   8  24        4.27       -5.83     26.26 o 
   1   8  24      100.67      142.45     30.19 o 
   1   0  25      186.08      229.83     21.37 o 
   2   0  25      133.42      132.24     30.16 o 
   3   0  25        4.38       18.13     15.04 o 
   4   0  25       42.26       43.12     16.79 o 
   5   0  25      191.28      195.39     22.73 o 
   6   0  25       15.57       23.52     20.99 o 
  -6   1  25       14.70       43.07     21.16 o 
  -5   1  25       39.96       35.97     18.67 o 
  -4   1  25      363.60      299.36     23.96 o 
  -3   1  25      105.04      137.52     17.55 o 
  -2   1  25       68.38      100.42     13.41 o 
  -1   1  25      249.29      322.35     19.93 o 
   0   1  25       18.23       26.35     12.42 o 
   1   1  25      253.80      279.70     18.53 o 
   2   1  25       66.52       82.57     12.74 o 
   3   1  25      103.69      141.78     15.35 o 
   4   1  25      363.97      306.40     40.47 o 
   5   1  25       41.22       45.77     19.62 o 
   6   1  25       14.53        2.13     25.94 o 
  -6   2  25       90.88       33.61     38.75 o 
  -5   2  25       49.71       -4.39     29.30 o 
  -4   2  25      183.93      158.26     37.03 o 
  -3   2  25      164.56      145.52     22.85 o 
  -2   2  25      501.31      469.32     22.55 o 
  -1   2  25      392.18      389.16     20.81 o 
   0   2  25       37.45       12.79     12.12 o 
   1   2  25      395.05      409.72     20.45 o 
   2   2  25      500.01      467.11     20.21 o 
   3   2  25      166.86      176.62     22.81 o 
   4   2  25      184.94      157.14     21.45 o 
   5   2  25       50.94       39.31     18.95 o 
   6   2  25       89.78      134.59     23.54 o 
  -6   3  25       34.87        2.82     35.04 o 
  -5   3  25      455.85      460.75     52.58 o 
  -4   3  25      340.57      358.67     46.76 o 
  -3   3  25      407.33      322.72     40.49 o 
  -2   3  25      159.73      186.76     23.39 o 
  -1   3  25      100.94      131.38     20.83 o 
   0   3  25       44.51       62.63     19.16 o 
   1   3  25       97.09      112.74     61.46 o 
   2   3  25      162.84      171.98     22.60 o 
   3   3  25      404.02      447.56     27.65 o 
   4   3  25      338.91      371.64     27.01 o 
   5   3  25      455.51      458.04     42.98 o 
   6   3  25       36.65       23.37     23.11 o 
  -5   4  25       50.64        7.53     36.29 o 
  -4   4  25      360.89      283.95     42.80 o 
  -3   4  25      490.30      505.63     46.85 o 
  -2   4  25      504.69      476.74     29.85 o 
  -1   4  25       13.41       10.78     19.46 o 
   0   4  25      137.05      196.45     28.83 o 
   1   4  25       14.95       -2.57     25.56 o 
   2   4  25      510.88      472.76     37.23 o 
   3   4  25      489.10      491.20     29.27 o 
   4   4  25      361.81      390.25     28.88 o 
   5   4  25       50.26       29.23     21.42 o 
  -5   5  25      229.11      237.12     44.08 o 
  -4   5  25      102.01      166.37     43.25 o 
  -3   5  25      349.85      464.63     49.99 o 
  -2   5  25      307.78      354.04     47.59 o 
  -1   5  25      397.31      463.04     32.97 o 
   0   5  25      186.78      197.24     25.75 o 
   1   5  25      398.82      434.91     33.74 o 
   2   5  25      307.75      381.86     26.98 o 
   3   5  25      355.03      395.89     40.11 o 
   4   5  25       99.56       84.66     22.42 o 
   5   5  25      226.84      230.60     28.87 o 
  -4   6  25      138.14      124.60     43.60 o 
  -3   6  25       88.75       74.90     26.37 o 
  -2   6  25      176.68      210.15     69.84 o 
  -1   6  25      311.00      329.77     32.29 o 
   0   6  25      602.68      594.56     37.91 o 
   1   6  25      306.05      301.78     32.68 o 
   2   6  25      173.91      231.92     63.14 o 
   3   6  25       89.62       26.53     26.72 o 
   4   6  25      136.83      124.02     27.20 o 
  -3   7  25      150.53      129.50     37.93 o 
  -2   7  25       12.59       13.34     28.33 o 
  -1   7  25      144.45      139.75     29.46 o 
   0   7  25      104.09      142.87     28.04 o 
   1   7  25      143.10      163.06     28.86 o 
   2   7  25       12.87        1.12     27.31 o 
   3   7  25      150.83      213.55     34.60 o 
   0   8  25       47.68       74.82     30.53 o 
   0   0  26      368.82      336.07     31.96 o 
   1   0  26      163.12      174.86     37.36 o 
   2   0  26     1220.73     1274.30     40.74 o 
   3   0  26       25.09       16.02     16.00 o 
   4   0  26      920.44      940.89     40.43 o 
   5   0  26      404.54      385.75     27.78 o 
   6   0  26       24.50      -16.86     26.54 o 
  -6   1  26       55.01       45.38     22.80 o 
  -5   1  26      187.17      160.98     22.76 o 
  -4   1  26       78.96       69.83     19.19 o 
  -3   1  26     1250.83     1170.13     40.88 o 
  -2   1  26      515.17      462.35     22.66 o 
  -1   1  26      869.99      821.43     27.39 o 
   0   1  26       20.49       55.59     14.49 o 
   1   1  26      847.58      833.95     26.88 o 
   2   1  26      508.50      454.50     21.96 o 
   3   1  26     1256.46     1117.54     28.41 o 
   4   1  26       78.85       72.49     23.74 o 
   5   1  26      187.08      179.70     31.72 o 
   6   1  26       54.20       41.87     22.23 o 
  -6   2  26       86.62       69.65     40.94 o 
  -5   2  26       57.38        4.05     33.27 o 
  -4   2  26      639.00      560.19     48.62 o 
  -3   2  26      232.46      315.79     42.68 o 
  -2   2  26      198.52      244.00     35.17 o 
  -1   2  26      253.94      253.17     37.76 o 
   0   2  26      491.29      504.88     29.35 o 
   1   2  26      248.79      286.31     25.31 o 
   2   2  26      196.46      211.84     38.66 o 
   3   2  26      232.19      315.17     23.50 o 
   4   2  26      642.31      596.75     28.20 o 
   5   2  26       56.26       50.19     49.32 o 
   6   2  26       84.86       85.05     23.63 o 
  -5   3  26      193.51      162.37     39.06 o 
  -4   3  26       79.75       35.69     31.13 o 
  -3   3  26       56.89       59.77     28.16 o 
  -2   3  26      143.88      135.34     23.92 o 
  -1   3  26      632.95      571.87     31.35 o 
   0   3  26        1.60       -7.89     16.07 o 
   1   3  26      621.98      564.76     30.92 o 
   2   3  26      143.01      160.43     24.39 o 
   3   3  26       59.23       79.34     23.69 o 
   4   3  26       80.73       89.15     20.82 o 
   5   3  26      194.90      186.55     24.90 o 
  -5   4  26       27.62      -29.64     35.58 o 
  -4   4  26      112.00       92.53     37.72 o 
  -3   4  26      129.22      160.55     35.81 o 
  -2   4  26      197.00      200.01     26.72 o 
  -1   4  26        8.39       -0.30     19.02 o 
   0   4  26      138.27      136.91     24.48 o 
   1   4  26        8.30       34.41     32.97 o 
   2   4  26      196.68      189.07     25.87 o 
   3   4  26      129.28      118.91     20.69 o 
   4   4  26      109.20       94.38     27.51 o 
   5   4  26       28.62      -12.99     21.35 o 
  -4   5  26        3.73       18.37     36.38 o 
  -3   5  26       72.92       41.75     24.65 o 
  -2   5  26       52.98       71.57     22.97 o 
  -1   5  26       74.17       78.03     21.38 o 
   0   5  26      187.63      227.58     30.39 o 
   1   5  26       74.55       41.55     46.91 o 
   2   5  26       53.46       58.28     20.21 o 
   3   5  26       71.75       74.19     27.29 o 
   4   5  26        3.64      -12.33     20.96 o 
  -4   6  26       78.63       15.26     40.14 o 
  -3   6  26       11.58       20.23     23.97 o 
  -2   6  26        3.07       61.04     24.79 o 
  -1   6  26        3.19        6.58     22.35 o 
   0   6  26       96.89      167.95     28.55 o 
   1   6  26        3.42      -11.44     23.47 o 
   2   6  26        3.33        9.63     26.15 o 
   3   6  26       11.83        1.99     25.51 o 
  -2   7  26       71.80       82.94     30.36 o 
  -1   7  26       62.68      103.95     29.07 o 
   0   7  26        5.84       36.24     49.89 o 
   1   7  26       62.23       44.38     46.72 o 
   2   7  26       72.46       33.94     30.96 o 
   1   0  27       46.85        2.24     22.47 o 
   2   0  27        9.21        2.23     16.54 o 
   3   0  27      170.96      150.82     19.80 o 
   4   0  27       32.24       33.37     17.71 o 
   5   0  27        0.09      -13.35     19.40 o 
   6   0  27      287.30      296.00     28.70 o 
  -6   1  27       15.50       69.27     31.40 o 
  -5   1  27        9.53       50.35     19.79 o 
  -4   1  27      127.71      142.36     21.69 o 
  -3   1  27      278.66      365.75     24.25 o 
  -2   1  27       30.97       14.75     13.70 o 
  -1   1  27      207.15      232.35     19.51 o 
   0   1  27      765.66      710.64     26.28 o 
   1   1  27      207.41      257.72     19.29 o 
   2   1  27       31.90       34.42     13.83 o 
   3   1  27      277.34      325.39     30.62 o 
   4   1  27      130.32      127.04     25.14 o 
   5   1  27        9.93       19.93     19.74 o 
   6   1  27       14.61       -8.29     42.38 o 
  -5   2  27       44.32       29.36     36.21 o 
  -4   2  27        3.03        7.56     34.04 o 
  -3   2  27      578.36      493.34     47.31 o 
  -2   2  27      244.06      226.77     25.99 o 
  -1   2  27      133.30      162.69     23.34 o 
   0   2  27        3.35       29.58     16.75 o 
   1   2  27      139.11      186.04     24.05 o 
   2   2  27      242.67      270.24     25.81 o 
   3   2  27      575.44      503.66     29.41 o 
   4   2  27        3.27        9.00     18.51 o 
   5   2  27       42.63       51.50     25.80 o 
  -5   3  27       63.75       84.74     40.06 o 
  -4   3  27      835.09      684.27     51.33 o 
  -3   3  27       25.47        6.31     28.47 o 
  -2   3  27       57.80       78.11     22.63 o 
  -1   3  27       57.47       81.86     35.54 o 
   0   3  27      765.02      774.14     38.67 o 
   1   3  27       57.63       58.05     19.93 o 
   2   3  27       58.60       42.72     21.10 o 
   3   3  27       25.05       47.60     24.23 o 
   4   3  27      832.53      821.17     33.89 o 
   5   3  27       64.35       16.70     25.61 o 
  -5   4  27       89.13       84.11     42.65 o 
  -4   4  27       56.48       43.48     32.55 o 
  -3   4  27      708.82      689.93     36.24 o 
  -2   4  27       20.94       74.81     22.13 o 
  -1   4  27      416.75      432.03     32.29 o 
   0   4  27       43.99       58.59     36.59 o 
   1   4  27      415.72      406.23     32.47 o 
   2   4  27       20.92       21.04     16.77 o 
   3   4  27      711.68      653.41     30.51 o 
   4   4  27       56.70       43.17     21.12 o 
   5   4  27       89.24       65.93     30.69 o 
  -4   5  27      323.37      328.88     52.38 o 
  -3   5  27       33.99       43.54     25.02 o 
  -2   5  27      401.50      459.48     36.15 o 
  -1   5  27        7.85       35.45     23.48 o 
   0   5  27      372.26      409.65     46.58 o 
   1   5  27        7.68        6.36     21.70 o 
   2   5  27      396.71      439.84     29.68 o 
   3   5  27       34.02      -22.60     36.14 o 
   4   5  27      324.54      336.66     35.42 o 
  -3   6  27      210.18      164.12     28.61 o 
  -2   6  27       61.84       11.64     45.19 o 
  -1   6  27      385.09      417.29     36.52 o 
   0   6  27        0.01       -4.22     23.11 o 
   1   6  27      381.29      389.99     36.07 o 
   2   6  27       61.95       59.97     27.42 o 
   3   6  27      207.59      237.73     47.63 o 
  -1   7  27       12.49       10.24     27.81 o 
   0   7  27      188.64      229.44     41.48 o 
   1   7  27       12.48      -17.87     26.52 o 
   0   0  28      871.26      867.67     49.70 o 
   1   0  28      326.39      325.32     26.68 o 
   2   0  28      389.52      435.55     28.01 o 
   3   0  28       49.43       33.42     24.26 o 
   4   0  28      518.70      531.92     29.13 o 
   5   0  28       66.73       33.71     21.47 o 
  -5   1  28      172.29      163.13     29.62 o 
  -4   1  28       68.25       35.44     22.86 o 
  -3   1  28      739.82      771.87     30.92 o 
  -2   1  28      293.17      347.40     23.27 o 
  -1   1  28      518.57      504.45     25.49 o 
   0   1  28      144.58      167.79     21.10 o 
   1   1  28      515.83      503.22     23.19 o 
   2   1  28      290.69      314.74     22.07 o 
   3   1  28      730.35      701.75     36.81 o 
   4   1  28       70.44       43.47     19.71 o 
   5   1  28      176.26      182.32     25.66 o 
  -5   2  28       95.29       85.14     39.69 o 
  -4   2  28      309.11      382.81     49.19 o 
  -3   2  28       75.77      148.56     37.55 o 
  -2   2  28      653.81      708.11     35.15 o 
  -1   2  28      104.64      110.21     24.08 o 
   0   2  28      349.43      295.19     28.21 o 
   1   2  28      104.74      100.00     50.56 o 
   2   2  28      643.15      667.80     36.55 o 
   3   2  28       73.92       96.92     21.03 o 
   4   2  28      311.54      309.81     26.83 o 
   5   2  28       96.89       92.48     28.83 o 
  -5   3  28       50.72       44.74     41.63 o 
  -4   3  28       51.42       31.81     34.38 o 
  -3   3  28      262.08      228.39     40.06 o 
  -2   3  28      117.06       72.03     21.85 o 
  -1   3  28      209.01      210.51     25.02 o 
   0   3  28        0.49       -4.15     19.53 o 
   1   3  28      207.68      209.80     26.04 o 
   2   3  28      115.52       94.15     23.69 o 
   3   3  28      261.01      237.92     25.38 o 
   4   3  28       53.44       33.98     21.37 o 
   5   3  28       52.80       31.12     23.61 o 
  -4   4  28       15.30       14.35     32.24 o 
  -3   4  28      155.80      202.93     29.48 o 
  -2   4  28       97.48      102.01     24.84 o 
  -1   4  28      121.04      156.41     26.09 o 
   0   4  28       11.53       19.71     20.59 o 
   1   4  28      122.79      148.43     25.92 o 
   2   4  28       97.35       74.70     20.47 o 
   3   4  28      154.48      181.08     29.41 o 
   4   4  28       16.26       37.68     26.22 o 
  -3   5  28       46.92       53.18     25.42 o 
  -2   5  28       29.90       57.65     27.98 o 
  -1   5  28       10.84       43.93     33.58 o 
   0   5  28        1.63       31.09     22.27 o 
   1   5  28       10.77      -18.93     22.17 o 
   2   5  28       30.26       40.07     23.59 o 
   3   5  28       46.75       55.86     29.90 o 
  -2   6  28       31.97       48.03     26.87 o 
  -1   6  28       25.38       32.28     23.97 o 
   0   6  28        0.48      -24.55     24.55 o 
   1   6  28       25.17        8.84     27.31 o 
   2   6  28       32.67       41.78     28.31 o 
   1   0  29        0.35       66.99     18.80 o 
   2   0  29       92.96       76.83     17.47 o 
   3   0  29      238.00      227.84     22.85 o 
   4   0  29      103.38       67.07     21.24 o 
   5   0  29      209.13      254.44     27.07 o 
  -5   1  29       15.01      -24.71     38.09 o 
  -4   1  29       47.75       62.10     24.00 o 
  -3   1  29       97.38      126.02     25.73 o 
  -2   1  29       15.98       35.10     23.94 o 
  -1   1  29      146.73      145.19     18.11 o 
   0   1  29        7.42        4.65     14.80 o 
   1   1  29      144.51      160.63     26.93 o 
   2   1  29       15.77       21.57     15.63 o 
   3   1  29       99.31       80.10     50.16 o 
   4   1  29       48.70       53.32     20.61 o 
   5   1  29       15.30        9.75     22.51 o 
  -5   2  29       46.73        3.91     35.09 o 
  -4   2  29       57.39       30.33     32.53 o 
  -3   2  29      203.00      291.30     30.84 o 
  -2   2  29      141.63      148.11     24.27 o 
  -1   2  29       45.99       84.66     21.53 o 
   0   2  29      122.50      159.24     24.35 o 
   1   2  29       46.49       43.22     21.14 o 
   2   2  29      141.36      145.57     26.42 o 
   3   2  29      203.84      205.28     23.30 o 
   4   2  29       55.17       38.81     25.66 o 
   5   2  29       45.09       46.00     24.19 o 
  -4   3  29      202.61      201.95     45.39 o 
  -3   3  29      170.53      154.85     25.38 o 
  -2   3  29       41.54       26.91     21.24 o 
  -1   3  29      328.88      349.30     30.32 o 
   0   3  29      478.66      519.47     35.07 o 
   1   3  29      333.80      373.77     31.81 o 
   2   3  29       41.85       -3.41     22.31 o 
   3   3  29      170.77      181.91     29.80 o 
   4   3  29      201.31      227.49     26.75 o 
  -4   4  29       77.29       67.90     42.63 o 
  -3   4  29      221.18      211.32     31.36 o 
  -2   4  29      438.65      509.95     63.44 o 
  -1   4  29       81.46       59.35     24.72 o 
   0   4  29      111.48      120.98     30.77 o 
   1   4  29       82.10      100.22     25.47 o 
   2   4  29      437.98      477.91     30.21 o 
   3   4  29      219.13      167.10     31.46 o 
   4   4  29       79.07      134.50     26.36 o 
  -3   5  29      214.28      215.91     31.65 o 
  -2   5  29       67.90       52.50     27.07 o 
  -1   5  29      184.88      166.33     28.84 o 
   0   5  29      171.17      247.47     30.56 o 
   1   5  29      185.19      251.64     36.14 o 
   2   5  29       67.12       42.98     27.71 o 
   3   5  29      212.38      209.61     32.91 o 
  -1   6  29      132.99      116.64     29.55 o 
   0   6  29      205.34      254.28     33.19 o 
   1   6  29      135.29      180.18     32.08 o 
   0   0  30      136.58      248.14     36.29 o 
   1   0  30     1014.37      905.93     37.28 o 
   2   0  30       14.87       22.42     16.44 o 
   3   0  30       59.89       73.09     18.51 o 
   4   0  30       62.11       52.38     27.72 o 
  -4   1  30      136.93      102.20     41.97 o 
  -3   1  30      124.72       91.76     23.95 o 
  -2   1  30     1079.98     1074.40     33.95 o 
  -1   1  30       33.78       59.26     17.44 o 
   0   1  30      240.32      344.59     23.97 o 
   1   1  30       34.87       43.38     16.68 o 
   2   1  30     1065.63     1091.07     33.70 o 
   3   1  30      122.99       53.43     28.10 o 
   4   1  30      140.45      141.21     26.63 o 
  -4   2  30       40.24      -25.51     36.18 o 
  -3   2  30      261.15      283.78     30.24 o 
  -2   2  30       56.03       56.96     40.39 o 
  -1   2  30      553.13      534.18     33.30 o 
   0   2  30      101.71      121.34     24.60 o 
   1   2  30      545.52      613.11     49.03 o 
   2   2  30       54.48       70.78     34.72 o 
   3   2  30      259.89      245.07     47.03 o 
   4   2  30       41.33       37.77     27.93 o 
  -4   3  30      219.89      183.29     44.79 o 
  -3   3  30       24.73        9.65     23.07 o 
  -2   3  30      300.59      343.80     45.39 o 
  -1   3  30        6.01       20.77     22.57 o 
   0   3  30      132.68       98.39     25.81 o 
   1   3  30        5.88       27.80     21.77 o 
   2   3  30      297.60      372.40     32.68 o 
   3   3  30       23.93       34.58     48.22 o 
   4   3  30      223.88      247.60     28.73 o 
  -3   4  30       62.00       24.46     26.73 o 
  -2   4  30       13.52       24.09     21.77 o 
  -1   4  30       21.70       10.40     23.74 o 
   0   4  30        3.57      -13.53     22.87 o 
   1   4  30       21.41       14.19     23.54 o 
   2   4  30       13.17      -13.52     30.80 o 
   3   4  30       62.95       22.68     27.02 o 
  -2   5  30       60.58       63.20     27.63 o 
  -1   5  30        4.29        5.14     25.26 o 
   0   5  30       48.14       12.21     24.84 o 
   1   5  30        4.27        9.66     43.07 o 
   2   5  30       60.04       41.38     28.92 o 
   1   0  31       40.47       93.43     21.76 o 
   2   0  31       42.67      -14.88     16.30 o 
   3   0  31       18.66       16.99     17.66 o 
   4   0  31        7.64       45.50     27.01 o 
  -4   1  31       81.49       71.10     39.26 o 
  -3   1  31       51.43      124.39     25.36 o 
  -2   1  31        9.94       38.45     21.46 o 
  -1   1  31       38.59       11.18     21.33 o 
   0   1  31        0.06        9.17     55.85 o 
   1   1  31       39.74       14.49     21.63 o 
   2   1  31        9.99       30.86     60.12 o 
   3   1  31       53.04       39.60     35.41 o 
   4   1  31       81.92       51.75     36.65 o 
  -4   2  31        1.97       16.03     39.49 o 
  -3   2  31       43.56       38.72     25.18 o 
  -2   2  31      401.52      476.69     35.71 o 
  -1   2  31       23.82       81.08     23.11 o 
   0   2  31      108.14      144.89     30.64 o 
   1   2  31       24.42       57.11     27.50 o 
   2   2  31      403.08      465.08     35.57 o 
   3   2  31       42.39        0.68     35.89 o 
   4   2  31        2.45      -29.90     33.85 o 
  -3   3  31       61.38       13.95     24.55 o 
  -2   3  31       22.76       15.88     23.79 o 
  -1   3  31      507.91      518.83     36.96 o 
   0   3  31       38.93       49.39     30.44 o 
   1   3  31      510.14      476.76     37.97 o 
   2   3  31       23.44       37.44     25.41 o 
   3   3  31       59.49       28.50     28.16 o 
  -2   4  31      363.53      365.62     34.70 o 
  -1   4  31       10.19      -24.10     24.10 o 
   0   4  31      246.75      369.52     35.30 o 
   1   4  31        9.63       -0.26     25.01 o 
   2   4  31      359.94      381.83     37.71 o 
  -1   5  31      339.51      293.05     52.33 o 
   0   5  31        0.64       -5.91     25.38 o 
   1   5  31      342.00      357.39     44.49 o 
   0   0  32      403.90      395.99     45.68 o 
   1   0  32      604.76      588.72     28.12 o 
   2   0  32       58.27       43.37     18.27 o 
   3   0  32       12.98      -11.56     18.45 o 
  -3   1  32       64.02       59.19     25.19 o 
  -2   1  32      351.90      344.86     35.39 o 
  -1   1  32      325.53      334.76     32.05 o 
   0   1  32      424.95      484.42     36.01 o 
   1   1  32      322.00      281.06     50.44 o 
   2   1  32      349.26      381.44     34.80 o 
   3   1  32       62.71       50.23     25.34 o 
  -3   2  32       64.15       88.30     24.50 o 
  -2   2  32       69.60      119.66     26.22 o 
  -1   2  32      355.84      298.95     32.95 o 
   0   2  32      271.09      324.13     33.69 o 
   1   2  32      351.09      432.34     35.54 o 
   2   2  32       68.98      117.81     27.60 o 
   3   2  32       65.16       64.62     38.86 o 
  -2   3  32       33.53       11.72     22.19 o 
  -1   3  32       95.84      112.75     32.74 o 
   0   3  32       91.99       76.51     26.98 o 
   1   3  32       93.22       96.66     28.44 o 
   2   3  32       31.92       46.45     32.05 o 
  -1   4  32       13.78       34.41     25.19 o 
   0   4  32        0.33       22.54     70.46 o 
   1   4  32       12.93       16.44     26.90 o 
   1   0  33        0.03       62.82     19.15 o 
   2   0  33       90.13       76.95     20.71 o 
   3   0  33       10.42       18.81     20.78 o 
  -3   1  33       64.87       34.21     25.64 o 
  -2   1  33       52.88       76.04     26.23 o 
  -1   1  33       78.15       90.02     25.97 o 
   0   1  33       16.15       31.43     24.84 o 
   1   1  33       78.82      159.51     29.22 o 
   2   1  33       52.17       49.48     26.56 o 
   3   1  33       64.20       11.22     26.88 o 
  -2   2  33       91.36      106.87     50.43 o 
  -1   2  33      180.08      188.36     31.28 o 
   0   2  33        0.15       21.84     37.23 o 
   1   2  33      181.25      224.39     40.76 o 
   2   2  33       91.70       90.50     27.72 o 
  -1   3  33      153.36      139.68     32.91 o 
   0   3  33      437.83      403.01     36.69 o 
   1   3  33      151.78      147.96     32.13 o 
   0   0  34     1597.11     1739.57     55.59 o 
   1   0  34        0.47       29.16     17.02 o 
   2   0  34       50.31       26.14     18.85 o 
  -2   1  34       14.89       18.09     25.32 o 
  -1   1  34      459.80      531.97     39.37 o 
   0   1  34        0.76       21.08     25.40 o 
   1   1  34      460.07      494.92     38.68 o 
   2   1  34       14.86        8.97     25.94 o 
  -1   2  34        3.64      -10.37     23.76 o 
   0   2  34      382.57      367.89     35.54 o 
   1   2  34        3.74      -15.04     25.15 o 
                                                 
